# Supplementary material for: Genome-Wide Identification and Expression Profiling of 2OGD Superfamily Genes from Three Brassica Plants
Source: Genes (Basel). 2021 Sep 10;12(9):1399. doi: 10.3390/genes12091399 (PMC8465909; doi:10.3390/genes12091399)
Supplement: Supplementary file 1 [file genes-12-01399-s001.zip]

Archive with 15 entries (15 files):
- Supplementary_Figure_3.pdf
- Supplementary_Figure_1.tif
- Supplementary_Figure_2.tif
- Supplementary_Figure_4.tif
- Supplementary_Figure_5.tif
- Supplementary_Figure_6.tif
- Supplementary_Figure_7.tif
- Supplementary_Figure_8.tif
- Supplementary_Figure_9.tif
- Supplementary_Table_S1.xlsx
- Supplementary_Table_S2.xlsx
- Supplementary_Table_S3.xls
- Supplementary_Table_S4.xls
- Supplementary_Table_S5.xlsx
- Supplementary_Table_S6.xlsx
