# Supplementary material for: Genome-Wide Identification and Expression Profiling of 2OGD Superfamily Genes from Three Brassica Plants
Source: Genes (Basel). 2021 Sep 10;12(9):1399. doi: 10.3390/genes12091399 (PMC8465909; doi:10.3390/genes12091399)
Supplement: Supplementary file 1 [file genes-12-01399-s001.zip › Supplementary_Table_S1.xlsx]

## Sheet: S1(a)
Supplementary S1 (a). List of all 2OGD genes from Arabidopsis thaliana predicted in this study
Locus	chromosome	start	end	strand	Number of exons	Coding sequence length / bp	Amino acid / aa	Molecular Weight / Da	Isoelectric point
At1g02400	1	486801	489577	+	3	990	329	36838	6.41
At1g03400	1	842747	844190	-	3	1056	351	39130.7	5.78
At1g03410	1	844436	847683	-	3	1197	398	44845.8	7.2
At1g04350	1	1165165	1166768	+	3	1083	360	40796.57	5.61
At1g04380	1	1176921	1178407	-	3	1038	345	38618	5.44
At1g05010	1	1431190	1432858	-	4	972	323	36676.90	5.24
At1g06620	1	2025601	2027271	+	3	1098	365	40351.2	5.17
At1g06640	1	2032338	2034018	+	2	1110	369	41744.99	6.24
At1g06645	1	2034156	2035626	+	3	1101	379	42818.78	6.02
At1g06650	1	2035839	2037366	+	3	1110	369	42020.2	6.2
At1g11780	1	3976839	3979195	-	7	1038	345	39020.09	5.58
At1g12010	1	4056207	4057933	+	4	963	320	36531.81	5.09
At1g14120	1	4833518	4835089	-	4	939	312	35119.15	5.53
At1g14130	1	4835724	4837616	-	3	927	308	34634.6	5.53
At1g14710	1	5061866	5065178	-	8	1806	601	66203.7	8.09
At1g15540	1	5342587	5343705	+	3	963	320	37334.36	5.82
At1g15550	1	5344478	5346166	-	2	1077	358	40161.8	6.34
At1g17010	1	5817567	5819352	+	4	1086	361	41400.12	6.15
At1g17020	1	5820206	5822013	+	4	1077	358	41039.2	5.30
At1g20270	1	7020749	7023067	-	8	864	287	32866.74	8.61
At1g22950	1	8125023	8127196	-	9	1194	397	45751.5	6.55
At1g28030	1	9771793	9773345	+	3	969	322	36529.8	5.2
At1g30040	1	10537648	10539831	+	2	1026	341	38457.3	7.68
At1g31600	1	11312961	11316473	-	7	1296	431	48392.5	8.25
At1g35190	1	12890423	12892874	+	11	990	329	37635.1	5.47
At1g44090	1	16760677	16762486	-	3	1158	385	43161.2	8.04
At1g47990	1	17698655	17700834	+	3	966	321	35872.6	6.25
At1g48980	1	18118017	18120667	+	6	996	331	37662	6.37
At1g49390	1	18279600	18280978	+	4	1047	348	39607.6	5.84
At1g50960	1	18889549	18891719	+	3	1011	336	38289.5	6.04
At1g52790	1	19662194	19663301	-	3	933	310	35704.5	5.24
At1g52800	1	19664044	19665362	+	3	945	314	35734.7	5.51
At1g52820	1	19669183	19670427	+	3	954	317	36419.5	5.72
At1g55290	1	20626121	20627488	-	2	1086	361	40875.6	5.92
At1g60980	1	22452573	22454140	+	3	1131	376	43133.3	7.14
At1g62380	1	23082170	23084253	+	4	963	320	36183	4.98
At1g68080	1	25517411	25519440	+	7	1170	389	43892.5	5.25
At1g77330	1	29062990	29064537	-	4	924	307	34946.5	5.05
At1g78440	1	29511599	29513051	-	3	990	329	36731.7	8.53
At1g78550	1	29544927	29546487	-	4	1071	356	41015.2	5.56
At1g80320	1	30196782	30197896	+	3	963	320	36942.8	6
At1g80330	1	30198061	30199537	-	2	1068	355	39152.5	5.49
At1g80340	1	30200693	30202200	-	2	1044	347	38782.4	6.56
At2g06960	2	2867672	2870352	-	2	447	148	16622.1	4.56
At2g17720	2	7697336	7699568	+	8	876	291	32691.1	7.75
At2g17970	2	7818818	7821379	-	6	1524	507	57427.2	5.98
At2g19590	2	8475966	8477502	-	3	933	310	35202.4	6.17
At2g22260	2	9461125	9463192	+	8	945	314	35514.8	9.17
At2g23096	2	9834766	9836235	-	8	825	274	31423.6	6.39
At2g25450	2	10829916	10831655	-	3	1080	359	40351.3	5.86
At2g30830	2	13132707	13134284	-	3	1077	358	40196.3	6.68
At2g30840	2	13135430	13136849	-	3	1089	362	40878.9	5.56
At2g34555	2	14556988	14558697	+	3	1008	335	38216.1	6.77
At2g36690	2	15379694	15381987	+	5	1101	366	41949.2	6.2
At2g38240	2	16012535	16014753	-	3	1062	353	39681.5	8.67
At2g43080	2	17915561	17918754	+	12	857	283	31530.3	8.79
At2g44800	2	18466820	18468551	+	3	1074	357	40012.7	5.68
At2g48080	2	19664990	19667092	-	6	1317	438	48484.3	8.17
At3g06300	3	1907582	1909804	+	7	900	299	33019.4	5.93
At3g11180	3	3504204	3507113	+	5	1212	403	46165.5	5.43
At3g12900	3	4104576	4106112	+	4	1074	357	39716.4	5.31
At3g13610	3	4449374	4450811	+	2	1086	361	40671.3	5.26
At3g14140	3	4688546	4690404	+	5	1422	473	53086.8	9.3
At3g14160	3	4693361	4695604	+	4	1368	455	49785.5	8.88
At3g19000	3	6553529	6555147	-	2	1059	352	40658.6	5.37
At3g19010	3	6556197	6558009	-	2	1050	349	40696.1	5.27
At3g21420	3	7541477	7543518	+	4	1095	364	41688.6	5.5
At3g28480	3	10676033	10678388	-	9	975	324	36357.9	5.65
At3g28490	3	10679049	10680654	-	7	867	288	32447.8	5.93
At3g46480	3	17103173	17105594	+	11	861	286	32475.4	6.99
At3g46490	3	17115629	17119451	+	11	993	330	37610.9	5.75
At3g46500	3	17120480	17122745	+	10	756	251	28475.5	6.38
At3g47190	3	17374379	17376054	-	3	996	331	37392.7	5.33
At3g49620	3	18393747	18396816	+	12	1074	357	40696.8	6.22
At3g49630	3	18397759	18400255	+	12	999	332	37456	5.65
At3g50210	3	18614170	18616452	-	12	999	332	37221.6	5.16
At3g51240	3	19025192	19026872	+	3	1077	358	40275.7	5.29
At3g55970	3	20766735	20769324	-	3	1092	363	41442.2	6.22
At3g60290	3	22282627	22284556	+	3	1074	357	40441	5.74
At3g61400	3	22718956	22720397	+	3	1113	370	41601.8	5.56
At3g63290	3	23381645	23383538	+	2	1212	403	45885.1	8.11
At4g02485	4	1092681	1094597	+	4	681	226	25791	4.47
At4g02940	4	1306503	1310946	+	7	1710	569	62687.4	5.75
At4g03050	4	1344182	1346501	+	4	1086	411	44962.8	5.25
At4g03060	4	1351980	1353854	-	3	1267	259	28246.7	5.2
At4g03070	4	1358432	1359698	+	3	969	322	36911.7	4.89
At4g10490	4	6483867	6485360	+	3	1047	348	39282.3	5.5
At4g10500	4	6491017	6492476	+	3	1050	349	39234.3	5.53
At4g16330	4	9226122	9227953	-	3	1095	364	40376.4	5.76
At4g16765	4	9429875	9432437	-	11	744	247	27746.8	5.33
At4g16770	4	9434393	9437172	-	11	978	258	29080.3	5.66
At4g20350	4	10988037	10989890	+	7	726	241	27307	5.84
At4g21200	4	11302685	11306601	+	3	1017	338	39086.4	5.88
At4g21690	4	11527229	11529060	+	3	1050	349	39210.8	6.16
At4g22870	4	12001884	12002801	-	3	462	153	17582.5	9.02
At4g22880	4	12004768	12006209	-	3	1071	356	40396.4	5.23
At4g23340	4	12195453	12196793	-	1	975	324	36794.2	5.96
At4g25300	4	12945173	12946778	+	3	1071	356	40408.7	5.69
At4g25310	4	12949664	12951234	+	4	1062	353	39933	5.36
At4g25420	4	12990884	12992458	-	3	1134	377	43224.3	5.77
At4g25600	4	13060659	13062595	+	7	876	291	32172.8	6.83
At4g33910	4	16256733	16258771	-	8	867	288	32278.7	8.49
At4g35810	4	16968921	16970358	+	7	873	290	32915.3	5.76
At4g35820	4	16971221	16972429	+	5	819	272	30754.5	8.98
At4g36090	4	17078311	17080786	-	6	1563	520	58090.1	5.74
At5g01780	5	302267	304188	-	4	1329	442	49485.9	8.96
At5g05600	5	1672120	1674739	+	3	1116	371	42176.9	5.87
At5g07200	5	2243553	2245339	-	3	1143	380	43437.4	6.9
At5g07480	5	2367167	2369554	+	4	1023	356	40101.6	5.57
At5g08640	5	2803957	2805606	+	3	1011	336	38281.8	5.63
At5g12270	5	3970131	3971301	-	2	1083	360	40942	6.23
At5g18900	5	6304215	6306290	-	7	897	298	33060.6	6.71
At5g20400	5	6894844	6896349	+	4	1047	348	39677.5	5.27
At5g20550	5	6952417	6953896	-	4	1050	349	39526.5	5.39
At5g24530	5	8378833	8383401	+	4	1026	341	39363.7	5.44
At5g43440	5	17455233	17456657	-	3	1098	365	40859.9	5.82
At5g43450	5	17457125	17458797	-	3	1089	362	40875.5	4.96
At5g43935	5	17682179	17683446	+	4	882	293	33456.1	5.67
At5g51310	5	20852854	20854718	-	2	978	325	37124.7	5.11
At5g51810	5	21055188	21056808	-	3	1137	378	42936.6	5.61
At5g51880	5	21089383	21090941	+	4	753	250	27762.3	9.19
At5g54000	5	21917776	21919064	-	4	1050	269	31224.8	6.41
At5g58660	5	23701467	23703988	+	3	1059	352	39668.2	5.61
At5g59530	5	23994170	23995734	-	3	1095	364	41274.8	5.18
At5g59540	5	23996073	23997590	-	2	1101	366	41539.3	5.68
At5g63580	5	25454730	25456476	+	3	753	250	28482.4	4.77
At5g63590	5	25456993	25458470	-	3	927	308	35451.5	5.13
At5g63595	5	25459087	25460436	-	4	840	279	31900.6	6.56
At5g63600	5	25460684	25462458	-	3	981	326	37092.8	4.66
At5g66060	5	26419481	26421594	+	8	870	289	32598.1	8.6

## Sheet: S1(b)
Supplementary S1 (b). List of all 2OGD genes from Brassica napus predicted in this study
Locus	Chromosome	start	end	strand	Number of exons	Coding sequence length / bp	Amino acid / aa	Molecular Weight / Da	Isoelectric point
BnaA01g01510D	A01	805676	807741	+	6	1392	463	52512.20	8.6
BnaA01g01710D	A01	904050	905597	-	6	624	207	23297.2	6.24
BnaA01g01740D	A01	910237	911873	-	7	897	292	33050.5	6.61
BnaA01g11120D	A01	5540288	5544413	+	3	1017	338	38968.3	5.96
BnaA01g12530D	A01	6294325	6295940	-	2	1077	358	40862	5.18
BnaA01g14690D	A01	7393830	7395712	+	4	873	290	32976.1	6.41
BnaA01g14830D	A01	7488819	7490715	+	7	873	290	32502.7	6.03
BnaA01g17500D	A01	9235041	9236459	+	3	1029	342	37674.7	6
BnaA01g20880D	A01	12778851	12782730	+	12	999	332	37522.9	5.61
BnaA01g25140D	A01	17570402	17572147	+	4	1092	363	41209.2	5.84
BnaA01g28650D	A01	19914300	19915824	+	3	975	324	36904.2	5.42
BnaA01g28660D	A01	19921144	19923181	+	3	984	327	37331.4	5
BnaA01g29440D	A01	20353034	20354876	-	3	978	325	36839	5.91
BnaA01g30230D	A01	20780913	20782607	-	5	897	298	33100.9	4.76
BnaA01g30970D	A01	21098094	21099042	-	3	612	203	23427.3	5.34
BnaA01g31140D	A01	21177827	21178775	-	2	612	203	23427.3	5.34
BnaA02g01170D	A02	510958	513564	-	2	1071	356	40081.78	6.02
BnaA02g01200D	A02	517911	520108	-	2	1071	356	40304.9	5.89
BnaA02g07570D	A02	3595737	3596519	-	3	615	204	23391.9	5.78
BnaA02g09910D	A02	4970757	4971599	+	3	678	225	26374.5	7.68
BnaA02g11210D	A02	5851980	5853392	+	3	1134	377	42821.5	5.76
BnaA02g11310D	A02	5930726	5932611	+	2	969	322	36746.3	5.16
BnaA02g18450D	A02	11177661	11179158	+	4	927	308	35014.7	5.06
BnaA02g18900D	A02	11663458	11665195	-	3	963	320	35636.4	6.54
BnaA02g19810D	A02	12275646	12277315	+	2	1077	358	40172.9	6.26
BnaA02g19820D	A02	12278029	12279275	+	2	1056	351	38526.1	5.5
BnaA02g19830D	A02	12279406	12280556	+	3	999	332	38343.3	6.05
BnaA02g32460D	A02	23336544	23344720	-	4	1026	341	39256.6	5.36
BnaA03g01650D	A03	802161	804662	+	3	1119	372	42377.1	5.63
BnaA03g09410D	A03	4221654	4223252	+	4	1137	378	42884.2	6.08
BnaA03g09430D	A03	4231150	4232601	+	3	1095	364	41162.9	5.52
BnaA03g09440D	A03	4233664	4235400	+	3	1101	366	41185	5.53
BnaA03g09460D	A03	4236552	4237830	+	3	621	206	22879.2	4.68
BnaA03g15200D	A03	7021985	7023497	-	3	1140	379	42190.6	6.36
BnaA03g15210D	A03	7032093	7033488	-	3	1119	372	41436.6	6.24
BnaA03g15880D	A03	7353236	7354958	+	3	1020	339	38376.3	8.37
BnaA03g17650D	A03	8301784	8304443	-	3	1062	353	39792.4	6.03
BnaA03g24390D	A03	11736967	11738410	+	4	909	302	34519	5.63
BnaA03g24410D	A03	11752618	11758900	+	3	1053	350	39771.1	6.01
BnaA03g25870D	A03	12597840	12599565	-	3	960	319	36826.7	5.41
BnaA03g29370D	A03	14289178	14291243	+	7	897	298	32939.3	6.51
BnaA03g32510D	A03	15672424	15674631	+	4	1131	376	41992.6	6.57
BnaA03g32900D	A03	15914517	15916270	+	2	1086	360	40678.2	5.44
BnaA03g35030D	A03	17102915	17104467	+	3	1062	353	40568.8	5.65
BnaA03g35040D	A03	17107276	17108846	-	3	1062	353	40541.8	5.65
BnaA03g41250D	A03	20668841	20670184	+	3	1053	350	39165.5	5.36
BnaA03g42850D	A03	21515720	21518843	-	11	933	310	35030.2	5.67
BnaA03g45610D	A03	23215314	23216759	-	3	1182	393	45031.2	5.48
BnaA03g45910D	A03	23431238	23432355	-	2	978	325	36996.1	5.39
BnaA03g47270D	A03	24220359	24221804	+	4	1065	354	40373.7	5.51
BnaA03g47400D	A03	24299824	24301224	+	3	1053	350	40057.6	5.88
BnaA04g03320D	A04	2165997	2170296	+	3	1101	366	41784.6	5.97
BnaA04g17860D	A04	14381171	14381811	-	2	522	173	19407.4	6.29
BnaA04g17880D	A04	14395945	14397403	-	4	1038	345	38847.6	6.87
BnaA04g17890D	A04	14419220	14420732	-	3	1059	352	39676.5	6.19
BnaA04g17900D	A04	14445077	14447036	-	4	918	305	34314.4	5.58
BnaA04g20250D	A04	15627614	15629482	+	5	957	318	36216.3	9.33
BnaA04g21880D	A04	16619426	16621426	-	3	1065	354	39830.5	6.21
BnaA04g24820D	A04	18052268	18054871	+	12	855	284	31513.2	8.96
BnaA04g25870D	A04	18464918	18466408	+	3	1071	356	39946.5	5.45
BnaA04g25880D	A04	18470668	18471418	+	2	600	199	22235.2	5.47
BnaA05g00090D	A05	39253	41669	+	8	1338	445	49238.4	6.18
BnaA05g04330D	A05	2315142	2316753	+	3	1080	359	40166.6	5.56
BnaA05g07660D	A05	4167701	4170200	-	4	1107	368	42321.6	5.97
BnaA05g09290D	A05	5158256	5159955	-	4	1008	335	38451.2	5.98
BnaA05g17600D	A05	12505088	12507122	-	3	978	325	36214.2	8.36
BnaA05g18290D	A05	13551894	13554251	-	11	1011	336	38498.7	5.03
BnaA05g19720D	A05	15096996	15099069	-	4	1092	363	41574.8	6.48
BnaA05g21110D	A05	16364027	16365663	+	3	1050	349	40604.9	5.14
BnaA05g21130D	A05	16373485	16374831	+	3	1059	352	40690.9	5.21
BnaA05g25780D	A05	18986591	18988220	-	3	1086	361	40408.9	5.34
BnaA05g26300D	A05	19299348	19300956	-	4	1074	357	39899.8	5.85
BnaA05g27810D	A05	19947313	19950363	-	4	1218	405	45606.5	5.05
BnaA05g31030D	A05	21484353	21486429	-	7	906	301	33154.6	6.31
BnaA06g01850D	A06	1085120	1086357	-	2	507	168	19056.9	6.65
BnaA06g08960D	A06	4869256	4871005	-	3	912	303	34167.9	5.83
BnaA06g08970D	A06	4873503	4874573	-	2	915	304	34228.2	5.55
BnaA06g09520D	A06	5096102	5098834	-	8	1806	601	65864.1	6.75
BnaA06g10240D	A06	5418421	5419725	+	3	975	324	37772.8	5.9
BnaA06g10250D	A06	5423941	5425485	-	2	1080	359	40065.4	5.74
BnaA06g14340D	A06	7736561	7738900	-	7	876	291	33298.2	8.3
BnaA06g15710D	A06	8626040	8629092	-	12	1014	337	38007.7	5.73
BnaA06g20450D	A06	13930382	13935572	+	11	1014	337	38236.8	6.22
BnaA06g22750D	A06	15948789	15950288	-	3	894	297	34421.4	5.91
BnaA06g25630D	A06	17740227	17742261	-	7	882	293	32845.2	7.13
BnaA06g27000D	A06	18537568	18542800	+	4	1026	341	39137.3	5.59
BnaA06g31460D	A06	21137003	21139120	+	8	957	318	35527.2	7.57
BnaA07g02380D	A07	1965177	1967546	+	6	1404	467	52566.2	6.27
BnaA07g02890D	A07	2508018	2510136	+	7	882	293	32877.2	7.1
BnaA07g07480D	A07	7742318	7744773	-	3	1026	341	38096.8	7.12
BnaA07g24810D	A07	18531757	18533225	+	5	1173	390	44131.1	5.3
BnaA07g33490D	A07	22967950	22969250	-	4	951	316	35913.6	5.1
BnaA08g01660D	A08	1359279	1361355	+	11	981	326	37354.6	5.59
BnaA08g04730D	A08	4539429	4542301	+	12	1311	436	48804.4	8.86
BnaA08g07840D	A08	7716701	7718308	+	6	1050	349	38673.8	6.5
BnaA08g09590D	A08	9147793	9149798	-	3	555	350	39561.4	6.52
BnaA08g09770D	A08	9253480	9254487	-	3	555	184	21115.2	8.16
BnaA08g11750D	A08	10562205	10564256	+	8	876	291	32360.8	7.61
BnaA08g14500D	A08	12259786	12261069	-	4	804	267	30529.6	7.03
BnaA08g14520D	A08	12271755	12273139	-	4	1077	358	40495.8	6.53
BnaA08g14880D	A08	12468057	12471236	-	7	882	293	33206.4	6.16
BnaA08g17610D	A08	13982874	13984967	-	3	1002	333	37527.2	8.44
BnaA08g20710D	A08	15522432	15524425	+	9	1173	390	44738.4	6.39
BnaA08g21870D	A08	16034391	16036154	+	6	873	290	33132.1	8.27
BnaA08g24080D	A08	16951074	16954052	+	4	1107	368	41313.1	7.64
BnaA08g27130D	A08	18176494	18178857	+	3	993	330	36741.7	6.61
BnaA08g27840D	A08	18435796	18437622	+	3	1080	359	40568.1	5.25
BnaA08g27860D	A08	18438740	18439219	-	1	480	159	18275.5	4.7
BnaA08g29530D	A08	318585	321598	-	11	1002	333	38239.2	4.99
BnaA09g00830D	A09	514486	515917	+	4	666	221	25197.5	4.52
BnaA09g01260D	A09	691114	693531	-	3	1320	439	48249.8	5.03
BnaA09g08090D	A09	3904968	3906571	-	7	864	287	32715.4	9.07
BnaA09g11660D	A09	6022982	6024655	-	7	900	299	33089.7	6.71
BnaA09g13300D	A09	7342300	7344144	-	4	963	320	36388.4	5.05
BnaA09g22480D	A09	15035381	15036696	-	3	1020	339	38153.2	5.43
BnaA09g22590D	A09	15179282	15180221	+	2	717	238	27787.1	6.54
BnaA09g26500D	A09	19690911	19692775	-	3	1026	341	38300.7	5.46
BnaA09g30240D	A09	22507947	22510031	+	9	1158	385	44466.1	6.41
BnaA09g31780D	A09	23688265	23689917	+	3	1077	358	40152.7	5.45
BnaA09g42750D	A09	29733717	29735071	-	6	924	307	34771.2	8.07
BnaA09g44060D	A09	30330898	30332089	+	3	933	310	35281.3	5.66
BnaA09g45200D	A09	30943802	30946789	-	5	1095	364	41792.4	5.78
BnaA09g45520D	A09	31074031	31076367	+	7	1497	498	54802.1	8.14
BnaA09g45800D	A09	31239488	31240530	+	2	918	305	34480	5.44
BnaA09g47540D	A09	32015224	32017090	+	7	1032	343	38643.7	5.96
BnaA09g49820D	A09	33063814	33065973	-	3	1107	368	41759.6	5.67
BnaA09g50540D	A09	33415700	33417628	-	3	1080	359	40921.7	5.6
BnaA10g01100D	A10	569329	571918	+	3	990	329	36565.5	6.1
BnaA10g01900D	A10	926062	929781	+	5	1056	351	39252.7	5.38
BnaA10g01910D	A10	948866	950243	-	5	837	278	32047.5	7.74
BnaA10g03920D	A10	2084628	2086379	-	4	636	211	23887.2	5.83
BnaA10g04340D	A10	2285591	2290381	+	3	609	202	23023.6	6.59
BnaA10g07740D	A10	6243369	6244766	+	3	1143	380	43293.2	5.55
BnaA10g15040D	A10	11812192	11813740	-	2	1050	349	40075	5.19
BnaA10g16140D	A10	12366726	12368306	+	6	771	256	28722.4	6.37
BnaA10g22800D	A10	15258117	15259990	-	3	1011	336	38364.9	5.41
BnaA10g23640D	A10	15576994	15578704	-	3	1140	379	43388.2	6.03
BnaA10g23930D	A10	15700901	15703084	-	4	1086	361	40943.5	5.82
BnaC01g02560D	C01	1342796	1345013	+	6	1449	482	54593.1	6.26
BnaC01g02810D	C01	1493140	1494493	-	6	630	209	23829.7	8.56
BnaC01g02840D	C01	1502579	1504469	-	7	879	292	33074.5	6.27
BnaC01g12610D	C01	8062609	8067411	+	3	1017	338	38887.1	5.65
BnaC01g14310D	C01	9585702	9587161	-	3	1077	358	40861	5.14
BnaC01g17380D	C01	11899681	11901232	-	3	1131	378	43073	6.06
BnaC01g17470D	C01	12027640	12029635	+	9	882	293	32824.4	6.97
BnaC01g21830D	C01	15295175	15296620	+	3	1029	342	37765.7	5.55
BnaC01g24560D	C01	19629205	19631498	+	11	1068	355	40505	5.45
BnaC01g27510D	C01	25173802	25176087	+	6	714	237	27075.5	7.65
BnaC01g32130D	C01	31270690	31272457	-	4	1092	363	41338.4	5.92
BnaC01g37530D	C01	36775051	36776502	-	2	1086	361	40408.9	5.63
BnaC01g38190D	C01	37308226	37312233	-	4	1083	360	40121.9	4.86
BnaC02g01710D	C02	744180	746202	+	3	1140	379	43631.6	5.93
BnaC02g02220D	C02	980855	983698	-	3	1155	384	43971	8.19
BnaC02g04300D	C02	2180527	2182349	-	2	1071	356	40260.9	5.95
BnaC02g08370D	C02	4553744	4555326	-	7	888	295	32718.3	6.46
BnaC02g10630D	C02	6137053	6141255	-	4	1140	379	42473.1	4.8
BnaC02g15510D	C02	11109632	11111035	+	3	1137	378	42845.5	5.64
BnaC02g15850D	C02	11499582	11501843	+	2	969	322	36847.3	5.16
BnaC02g23180D	C02	20217667	20219335	+	2	1077	358	40218	6.4
BnaC02g23190D	C02	20220680	20222115	+	2	1056	351	38662.2	5.76
BnaC02g23200D	C02	20231765	20232906	-	3	999	332	38224.2	6.14
BnaC02g26740D	C02	24541505	24544017	+	4	885	294	33944.9	7.03
BnaC02g41200D	C02	44116076	44122251	-	4	1026	341	39237.5	5.61
BnaC03g02200D	C03	1050028	1052438	+	3	1119	372	42448.4	5.88
BnaC03g02920D	C03	1404887	1406658	-	3	1137	378	43324	5.57
BnaC03g11850D	C03	5744772	5746435	+	3	1098	365	41150.8	5.36
BnaC03g11870D	C03	5755362	5757249	+	3	1089	362	40657.3	5.54
BnaC03g11890D	C03	5762824	5764704	+	3	1101	366	41125.8	5.53
BnaC03g11910D	C03	5767065	5768399	+	3	621	206	22798.1	4.68
BnaC03g19010D	C03	9849150	9851249	+	3	1011	336	38200.9	8.36
BnaC03g21150D	C03	11368926	11371043	-	4	972	323	36047.6	5.78
BnaC03g21160D	C03	11391806	11392724	-	3	594	197	22037	6.5
BnaC03g21190D	C03	11409117	11412071	-	3	1062	353	39804.5	6.41
BnaC03g29010D	C03	17216528	17218265	+	3	1056	351	39931.2	5.65
BnaC03g30450D	C03	18528653	18530447	+	2	1077	358	38781.6	4.58
BnaC03g34650D	C03	21007679	21009817	+	7	897	298	32884.2	6.51
BnaC03g38030D	C03	23327874	23329653	+	2	1086	361	40566.1	5.53
BnaC03g40740D	C03	25642111	25643657	+	3	1062	353	40568.8	5.65
BnaC03g40750D	C03	25661157	25662683	-	3	1062	353	40541.8	5.65
BnaC03g47960D	C03	32991572	32993559	+	7	882	293	32914.3	8.31
BnaC03g50740D	C03	35153181	35154755	+	3	687	228	26778.7	7.14
BnaC03g59610D	C03	48842000	48844139	+	3	1008	335	37727.5	8.44
BnaC03g62570D	C03	51678864	51680601	+	7	855	284	32477	7.13
BnaC03g64000D	C03	53482721	53484751	-	3	1053	350	39616.6	7.04
BnaC03g64300D	C03	53701658	53702413	-	2	555	184	21115.2	8.47
BnaC03g64330D	C03	53713729	53714217	-	1	489	162	18885.6	7.76
BnaC03g66280D	C03	56040851	56043001	+	8	873	290	32221.6	7.61
BnaC03g68930D	C03	58625061	58633737	+	11	915	304	34959.1	5.75
BnaC04g02480D	C04	1861971	1864820	+	3	990	329	36717.7	6.4
BnaC04g10690D	C04	8336367	8338841	-	3	1008	335	37988.8	6.77
BnaC04g19630D	C04	20323662	20325568	+	4	963	320	36404.4	5.11
BnaC04g22190D	C04	23304834	23311392	-	4	1077	358	40246	6.09
BnaC04g25200D	C04	26161707	26165807	+	3	1095	364	41516.3	6.12
BnaC04g41480D	C04	42226240	42231022	-	4	441	136	15325.8	6.27
BnaC04g41490D	C04	42277757	42279297	-	4	1077	358	40330.2	6.19
BnaC04g41500D	C04	42322993	42325008	-	3	1086	361	40887.8	5.55
BnaC04g45770D	C04	45367108	45369185	-	3	1062	353	39767.4	7.06
BnaC04g49850D	C04	47733911	47735536	+	3	1071	356	39932.5	5.22
BnaC05g01200D	C05	633306	635933	+	3	990	329	36470.4	6.26
BnaC05g01940D	C05	941210	941739	-	2	450	149	16811.4	4.97
BnaC05g01950D	C05	948641	954732	-	6	984	327	37371.5	6.46
BnaC05g02440D	C05	1191586	1193903	+	6	1080	359	40484.4	5.63
BnaC05g02490D	C05	1223598	1225521	-	3	1067	355	39325	5.19
BnaC05g03040D	C05	1461184	1462720	-	4	966	321	36391.6	5.43
BnaC05g04030D	C05	1969823	1971889	-	6	825	274	30998.5	9.22
BnaC05g04040D	C05	1973284	1975142	-	4	1050	349	38632	5.3
BnaC05g04560D	C05	2246869	2249279	+	7	1296	431	49075.2	6.4
BnaC05g10390D	C05	5940878	5942584	-	3	915	304	34393.4	5.83
BnaC05g10400D	C05	5962733	5963804	-	2	915	304	34234.2	5.35
BnaC05g10890D	C05	6305188	6308455	-	8	1770	589	64703.6	6.33
BnaC05g11910D	C05	6890914	6892616	+	4	1089	362	41440.7	6.22
BnaC05g11920D	C05	6900967	6902481	-	2	1080	359	40031.3	5.94
BnaC05g13130D	C05	7600656	7603102	+	4	1038	345	39284.4	5.69
BnaC05g18240D	C05	11935259	11937464	-	9	1167	388	44718.1	6.22
BnaC05g23000D	C05	16809759	16811618	+	3	1029	342	38300.9	5.68
BnaC05g27020D	C05	23656721	23660013	+	3	750	249	28645.5	8.46
BnaC05g27900D	C05	25307781	25310058	-	11	1011	336	38582.8	5.14
BnaC05g30560D	C05	29632729	29634634	+	4	1092	363	41654.8	6.51
BnaC05g34020D	C05	33561782	33564054	+	3	1047	348	40546	5.4
BnaC05g34030D	C05	33564807	33566251	+	3	1059	352	40732.9	5.34
BnaC05g39690D	C05	38115226	38116896	-	2	1086	361	40422	5.43
BnaC05g41990D	C05	39535256	39538283	-	4	1218	405	45748.7	5.11
BnaC05g45530D	C05	41416630	41418641	-	7	906	301	33102.6	6.31
BnaC06g05690D	C06	6336342	6337439	-	3	933	310	35477.5	6.37
BnaC06g05700D	C06	6338359	6342333	+	3	948	315	35606.4	5.75
BnaC06g05800D	C06	6378768	6380029	+	3	954	317	36267.5	5.96
BnaC06g26140D	C06	27841835	27843653	+	6	1173	390	44364.1	5.12
BnaC06g38060D	C06	35800847	35802085	+	4	855	284	32175.5	5.46
BnaC06g38910D	C06	36300544	36302207	-	3	987	328	36641.4	5.36
BnaC06g38970D	C06	36331535	36332970	-	3	1092	363	41220.2	5.07
BnaC07g06600D	C07	10803318	10805759	+	7	882	293	32808.1	6.72
BnaC07g09260D	C07	14481093	14483673	-	3	1026	341	38103.8	7.12
BnaC07g17140D	C07	23217728	23219273	-	4	693	230	25615.7	6.04
BnaC07g29940D	C07	34609521	34615402	-	4	1026	341	39089.4	5.79
BnaC07g32140D	C07	35957729	35959118	+	3	1053	350	39085.5	5.55
BnaC07g33950D	C07	36942713	36946015	-	11	933	310	35286.3	5.53
BnaC07g36630D	C07	38614676	38617462	+	3	1017	338	39213.7	6.96
BnaC07g37670D	C07	39327112	39328482	-	2	1077	358	40889	5.18
BnaC07g38150D	C07	39554616	39555739	-	2	978	325	36897.1	5.58
BnaC07g39470D	C07	40310544	40311836	+	4	1080	359	41131.6	5.26
BnaC07g39650D	C07	40392394	40393851	-	3	1152	383	43540.3	5.29
BnaC08g00650D	C08	456861	458594	+	3	1080	359	40694.3	5.44
BnaC08g06110D	C08	8639598	8641583	-	9	1182	393	45233	7.29
BnaC08g09030D	C08	13634162	13635907	+	6	1125	374	41774.4	8.46
BnaC08g12000D	C08	17271400	17272917	+	4	1077	358	40492.8	6.34
BnaC08g12030D	C08	17292262	17293379	+	3	804	267	30555.5	6.12
BnaC08g16020D	C08	20240014	20242840	-	7	1314	437	49862.3	6.28
BnaC08g16340D	C08	20416996	20419746	-	7	1557	518	56840.4	8.59
BnaC08g21250D	C08	23815986	23819044	+	12	999	332	37631.2	5.49
BnaC08g21600D	C08	24391508	24393756	-	12	1002	333	37459.9	5.24
BnaC08g22640D	C08	25256651	25258376	+	3	1077	358	40209.7	5.37
BnaC08g26890D	C08	28106181	28111093	-	5	1515	504	57375.7	6.8
BnaC08g31400D	C08	30791040	30796272	-	6	1002	333	37576.7	7.7
BnaC08g35230D	C08	33179535	33181122	-	6	951	316	35692.1	7.58
BnaC08g36640D	C08	33804982	33806284	+	3	933	310	35263.3	5.55
BnaC08g38050D	C08	34542912	34543157	-	4	1077	358	41016.4	5.7
BnaC08g38810D	C08	34907098	34908735	+	2	1077	358	40252.8	6.53
BnaC08g39370D	C08	35110982	35113057	+	7	1059	502	55281.2	6.93
BnaC08g41620D	C08	36165467	36167163	-	4	966	321	36637.9	5.05
BnaC08g41850D	C08	36253734	36255391	+	7	1035	344	38719.7	5.63
BnaC08g44880D	C08	37870090	37872142	+	3	1107	368	41802.9	5.7
BnaC09g00310D	C09	179354	181150	+	6	1161	386	42719.1	7.28
BnaC09g00410D	C09	214921	217230	+	5	1029	402	44702.1	5.22
BnaC09g00440D	C09	233656	235197	+	3	966	321	36989.2	5.25
BnaC09g01700D	C09	945171	947042	-	7	954	317	35635.2	6.16
BnaC09g05980D	C09	3643374	3645323	-	4	492	163	18988.7	6.45
BnaC09g08270D	C09	5208090	5209643	-	7	864	287	32660.3	9.07
BnaC09g13570D	C09	10192247	10194096	-	4	963	320	36388.4	5.05
BnaC09g14250D	C09	10865166	10867418	-	4	903	300	33907.7	5.56
BnaC09g24420D	C09	22472461	22474039	-	4	903	300	33907.7	5.56
BnaC09g24430D	C09	22507840	22508620	+	3	642	213	23815.2	5.43
BnaC09g24440D	C09	22508855	22510261	-	3	1020	339	38129.1	5.52
BnaC09g28120D	C09	30358041	30359437	-	3	1143	380	43349.2	5.45
BnaC09g28130D	C09	30368578	30369971	-	3	1140	379	43248.1	5.45
BnaC09g38980D	C09	41718044	41719946	+	7	900	299	33123.8	6.71
BnaC09g47360D	C09	46750727	46753394	-	3	1011	336	38273.8	5.48
BnaC09g47910D	C09	46996460	46999482	+	4	1086	361	40907.6	5.92
BnaC09g48370D	C09	47209453	47211211	-	3	1140	379	43430.3	6.04
BnaA01g35230D	A01_random	494531	496074	+	3	1131	376	43124.1	5.91
BnaA01g36310D	A01_random	1896656	1898952	+	11	1065	354	40362.8	5.37
BnaA01g37310D	A01_random	2607044	2608479	-	2	1086	361	40427.9	5.51
BnaA03g55500D	A03_random	312653	314248	+	3	1137	378	43154.9	5.75
BnaA03g56140D	A03_random	573665	575145	-	4	1047	348	39661.4	5.23
BnaA03g56220D	A03_random	606256	607379	-	3	879	292	33012.5	4.81
BnaA03g60430D	A03_random	5041436	5043328	+	4	963	320	36289.2	5.04
BnaA04g27300D	A04_random	28415	30291	+	3	1074	357	40094.7	5.82
BnaA05g34430D	A05_random	126928	129554	+	12	858	285	31779.6	8.95
BnaA06g37440D	A06_random	11388	12478	+	3	933	310	35483.3	6.21
BnaA06g40060D	A06_random	1863340	1863984	-	2	540	179	20175.3	6.14
BnaA07g39110D	A07_random	1988856	1990227	+	4	1077	358	40647.4	5
BnaA07g39200D	A07_random	2021686	2023412	+	3	975	324	36211.5	5.88
BnaA07g39210D	A07_random	2034466	2036018	+	3	987	328	36797.8	6
BnaA08g29880D	A08_random	969550	970698	+	2	981	326	36908.2	8.61
BnaA08g30850D	A08_random	1729021	1730016	+	3	804	267	30421.3	6.25
BnaA08g31420D	A08_random	1988426	1991415	+	8	1761	586	63832.2	7.67
BnaA09g57140D	A09_random	4043861	4045464	-	2	1077	358	40265.8	6.9
BnaA10g27740D	A10_random	12741	14275	+	3	1038	345	38432	5
BnaA10g27780D	A10_random	36637	38253	-	3	1062	353	39525.2	5.72
BnaA10g27790D	A10_random	39134	40825	-	3	1041	346	38675.2	5.5
BnaC03g73310D	C03_random	1453788	1455975	-	4	1074	357	39940.8	5.56
BnaC03g73320D	C03_random	1458659	1460811	-	4	1074	357	39909.7	5.37
BnaC04g52950D	C04_random	626916	629672	+	12	855	284	31648.5	8.95
BnaC05g52110D	C05_random	3637798	3639527	+	5	1281	426	47082.9	8.78
BnaC08g47860D	C08_random	2850262	2852853	+	12	948	315	35846.3	5.32
BnaC09g52920D	C09_random	2675930	2677234	+	4	753	250	27745.6	9.3
BnaC09g53200D	C09_random	3097298	3097849	-	2	456	151	17156	9.1
BnaC09g54110D	C09_random	3959664	3961074	-	4	1044	347	39916.8	5.13
BnaC09g54260D	C09_random	4073415	4077894	+	11	1011	336	38177.7	5.62
BnaAnng01420D	Ann_random	853566	856384	+	3	1119	372	42504.3	6.47
BnaAnng01990D	Ann_random	1067323	1069136	-	3	1140	379	43414.2	5.72
BnaAnng03760D	Ann_random	3823386	3825601	+	12	999	332	37388.8	5.24
BnaAnng08570D	Ann_random	9054637	9056327	-	9	879	292	32360.7	6.2
BnaAnng12450D	Ann_random	13431603	13433071	+	4	966	321	36370.6	5.28
BnaAnng18690D	Ann_random	19937672	19939362	-	7	951	316	35517	5.89
BnaAnng21950D	Ann_random	24478607	24480368	+	4	966	321	36655.9	5.11
BnaAnng21090D	Ann_random	23473923	23476546	-	3	978	325	36167.2	7.76
BnaAnng32500D	Ann_random	37128100	37130305	+	11	936	311	35217.3	5.11
BnaAnng36120D	Ann_random	40985193	40985687	-	1	495	164	19100.7	6.83
BnaAnng38110D	Ann_random	43185466	43186882	+	4	1050	349	39951.7	5.18
BnaAnng41480D	Ann_random	47880196	47881140	-	3	705	234	26526.9	4.64
BnaAnng41830D	Ann_random	48410804	48411975	+	2	573	191	21821.7	5.98
BnaCnng09750D	Cnn_random	8917913	8919346	-	4	924	307	34940.6	5.05
BnaCnng19120D	Cnn_random	17835316	17836838	-	4	663	220	25045.3	4.54
BnaCnng20650D	Cnn_random	19405586	19407728	-	7	876	291	33297.2	8.61
BnaCnng26730D	Cnn_random	25248041	25249821	+	6	873	290	33144	8.29
BnaCnng28350D	Cnn_random	26864455	26867333	-	7	1047	468	51983.5	6.74
BnaCnng30110D	Cnn_random	28556664	28559516	-	12	855	284	31506.3	9.08
BnaCnng33000D	Cnn_random	31401542	31402796	-	3	933	310	35283.3	5.96
BnaCnng35770D	Cnn_random	34297610	34299273	-	3	963	320	35639.4	6.01
BnaCnng60860D	Cnn_random	60705923	60708000	-	3	1062	353	39767.4	7.06
BnaCnng63110D	Cnn_random	62997637	62998880	-	3	681	226	26279	6.72
BnaCnng67150D	Cnn_random	66875397	66876708	+	4	705	234	25849.2	9.19
BnaCnng67880D	Cnn_random	67522761	67524034	+	3	909	302	34384.2	5.83
BnaCnng68740D	Cnn_random	68402445	68404057	+	4	1074	357	39960.9	6.17
BnaCnng70010D	Cnn_random	70008163	70009693	+	4	984	327	36526.2	6.5
BnaCnng72000D	Cnn_random	72340763	72341689	+	2	801	267	29740.8	5.72
BnaCnng73240D	Cnn_random	73758329	73760383	+	3	984	327	37199.23	5.11

## Sheet: S1(c)
Supplementary S1 (c). List of all 2OGD genes from Brassica rapa predicted in this study
gene id	Chromosome	start	end	strand	Number of exons	Coding sequence length / bp	Amino acid / aa	Molecular Weight / Da	Isoelectric point
Bra011641	A01	1301340	1302925	-	3	555	184	20402.2	6.65
Bra011639	A01	1308687	1310291	-	7	879	292	33070.5	6.87
Bra013512	A01	6059669	6062707	+	4	756	251	28785.9	8.94
Bra013652	A01	6875692	6877113	-	2	1077	358	40876.1	5.24
Bra013686	A01	7130903	7133168	-	7	1383	460	51917.9	8.04
Bra013884	A01	8232906	8238201	+	5	1320	439	50081	6.41
Bra013890	A01	8269446	8270885	-	3	1131	376	43166.2	5.91
Bra013902	A01	8374938	8376776	+	7	849	282	31580.6	5.53
Bra038447	A01	11165067	11166283	+	3	1029	342	37720.7	5.81
Bra033822	A01	13816713	13819971	+	7	1083	360	39599.8	7.02
Bra029964	A01	15343812	15349004	+	12	1032	343	38743.3	5.74
Bra023884	A01	20767015	20768761	-	4	1092	363	41193.2	5.91
Bra021119	A01	23846467	23848032	+	4	975	324	36906.2	5.41
Bra021118	A01	23856294	23858164	+	3	984	327	37346.4	5.06
Bra034168	A01	27098203	27100355	-	4	870	289	32814.3	5.7
Bra028752	A02	2226258	2228930	+	3	1119	372	42548.3	6.33
Bra028706	A02	2449611	2451099	-	3	1140	379	43326.1	5.81
Bra028696	A02	2510381	2512407	+	4	1086	361	40722.4	5.86
Bra023368	A02	3035587	3036996	-	2	1086	361	40755.5	6.4
Bra023370	A02	3041340	3043385	-	2	1071	356	40290.9	5.89
Bra023697	A02	4586518	4587890	-	7	888	295	32598.2	6.46
Bra020362	A02	6401645	6404102	-	3	1047	348	39016.4	5.05
Bra022690	A02	7988784	7989626	+	3	678	225	26374.5	7.68
Bra022565	A02	8895864	8897263	+	3	1134	377	42863.6	5.76
Bra022544	A02	9132737	9134622	+	2	969	322	36746.3	5.16
Bra008302	A02	14594935	14596148	-	5	855	284	32212.6	5.49
Bra008362	A02	15047789	15049530	-	3	963	320	35650.4	6.54
Bra008480	A02	15899133	15900727	+	2	1077	358	40169.9	6.29
Bra008481	A02	15903681	15904927	+	2	1056	351	38599.2	5.63
Bra008482	A02	15905061	15906198	-	3	996	331	38167.1	6.05
Bra029414	A02	25257980	25266307	-	4	1026	341	39256.6	5.36
Bra005860	A03	966239	968667	+	3	1119	372	42377.1	5.63
Bra005927	A03	1251910	1253082	-	3	981	326	37031.1	6.02
Bra006559	A03	4046205	4047634	+	4	1053	350	39934.6	4.97
Bra006710	A03	4739087	4740392	+	3	1050	349	39361.7	5.2
Bra006711	A03	4741973	4743430	+	3	1080	359	40811.5	5.35
Bra006712	A03	4750567	4752017	+	3	999	332	37343.6	5.35
Bra006713	A03	4753080	4754620	+	3	1101	366	41201	5.62
Bra022920	A03	7758293	7759612	-	3	1140	379	42190.6	6.36
Bra000045	A03	9001983	9004777	-	3	1062	353	39791.4	6.21
Bra000712	A03	12601481	12602921	+	3	1056	351	39871.1	5.65
Bra000713	A03	12622001	12626929	+	3	1053	350	39801.1	6.01
Bra000847	A03	13472936	13474533	-	3	960	319	36826.7	5.41
Bra000848	A03	13478815	13483183	-	4	867	288	33293.9	6.04
Bra001191	A03	15227633	15228800	+	5	498	165	18422.9	8.41
Bra001476	A03	16546302	16549312	+	4	1074	357	39823.7	5.66
Bra001513	A03	16785343	16787096	+	2	1086	361	40636.1	5.44
Bra012862	A03	21883585	21885045	+	3	1053	350	38901.4	5.64
Bra012691	A03	22713914	22716827	-	11	933	310	35078.3	5.83
Bra038780	A03	24075920	24079253	+	3	1017	338	39346	7.54
Bra019350	A03	24761232	24762395	-	2	1074	357	40774.8	5.13
Bra019177	A03	25848480	25849789	+	4	1065	354	40431.7	5.42
Bra019165	A03	25939634	25941038	-	3	1053	350	40105.7	6.02
Bra040443	A04	66798	68164	+	2	1209	402	45197.2	7.3
Bra014500	A04	1048162	1050006	-	3	1074	357	40064.7	5.68
Bra014716	A04	2482750	2486638	+	3	1101	366	41823.7	5.97
Bra021670	A04	13752306	13753564	-	3	1059	352	39615.6	7.18
Bra021671	A04	13777152	13778401	-	3	1059	352	39595.5	6.64
Bra021672	A04	13796790	13798236	-	3	1086	361	40809.8	5.91
Bra021921	A04	15191567	15194901	+	4	891	296	33163.3	8.41
Bra017227	A04	15890715	15892999	+	4	1104	367	42255.4	5.71
Bra017132	A04	16444359	16446359	-	3	1065	354	39830.5	6.21
Bra037736	A04	17970733	17972986	+	12	855	284	31513.2	8.96
Bra004416	A05	26820	29238	+	7	1392	463	51313.8	6.41
Bra004742	A05	1603301	1605926	+	12	858	285	31779.6	8.95
Bra004867	A05	2184212	2186273	+	3	1080	359	40165.6	5.64
Bra005415	A05	5370273	5372003	-	3	1008	335	38076.7	5.68
Bra032238	A05	12507825	12509859	-	3	978	325	36214.2	8.36
Bra034425	A05	13811217	13813027	-	7	876	291	32858.2	4.71
Bra031281	A05	16373811	16375487	-	4	1092	363	41574.8	6.48
Bra022378	A05	18085618	18087255	+	3	1050	349	40634.9	5.14
Bra022377	A05	18093134	18094477	+	3	1059	352	40659.8	5.1
Bra027230	A05	19813491	19815291	+	3	975	324	36840	5.54
Bra027231	A05	19820552	19830705	+	4	909	302	33978.7	5.13
Bra027412	A05	20775834	20777355	-	2	1086	361	40408.9	5.34
Bra034720	A05	21143033	21144641	-	4	1098	365	40912	5.85
Bra034861	A05	21770208	21772912	-	4	1218	405	45650.5	5
Bra020760	A05	23233066	23234830	+	7	906	301	33154.6	6.31
Bra018992	A06	849544	850814	-	3	954	317	36274.4	5.75
Bra018990	A06	855978	857698	-	3	948	315	35532.3	5.65
Bra018989	A06	858771	859868	+	3	933	310	35480.4	6.37
Bra018769	A06	2086560	2088115	-	6	921	306	34492.5	5.69
Bra019734	A06	4727468	4728845	-	4	963	320	36645.8	5.05
Bra019678	A06	5050320	5053145	-	3	912	303	34299.2	6.08
Bra019677	A06	5059260	5060566	-	3	765	254	28789.8	6.21
Bra019676	A06	5065747	5066817	-	2	915	304	34242.2	5.55
Bra026123	A06	5967352	5968658	+	3	975	324	37800.8	5.9
Bra026122	A06	5969817	5971266	-	2	1080	359	40007.4	5.84
Bra026008	A06	6541370	6543487	+	4	1038	345	39362.4	5.56
Bra025805	A06	8093486	8100147	-	8	798	265	30361.8	7.06
Bra017969	A06	9159087	9162077	-	12	1014	337	38008.6	5.6
Bra019485	A06	12994212	12998729	-	11	1011	336	38135.7	6.37
Bra038648	A06	14388503	14389781	-	3	894	297	34406.4	6.18
Bra024495	A06	16222962	16224585	-	7	882	293	32850.2	7.74
Bra009771	A06	17140781	17147591	+	6	1257	418	47920.2	5.12
Bra025338	A06	22100352	22102295	+	8	957	318	35513.2	7.57
Bra002081	A07	11633475	11635311	-	5	564	187	21006.9	9.45
Bra030187	A07	5802251	5804320	-	3	1026	341	38096.8	7.12
Bra003687	A07	14479722	14481223	+	4	918	305	34575.2	5.09
Bra015675	A07	21416663	21417868	-	4	930	309	34745.9	4.93
Bra035037	A07	21891648	21893200	-	3	993	330	37085.1	5.74
Bra014312	A08	1719433	1721500	+	11	972	323	36971.2	5.59
Bra014019	A08	4520615	4522790	+	3	1074	357	40201.5	6.13
Bra034915	A08	5307596	5310533	+	11	1086	361	40366.1	8.17
Bra038427	A08	8852723	8854327	+	6	1050	349	38771.8	6.15
Bra021081	A08	10002315	10004370	-	11	936	311	35217.3	5.11
Bra020909	A08	11280044	11282048	-	3	1053	350	39560.5	6.81
Bra020890	A08	11411249	11415849	-	3	1017	338	38892.3	8.3
Bra034591	A08	12641986	12643778	+	8	876	291	32376.8	6.91
Bra010469	A08	14692732	14696068	-	4	1053	350	39699	5.55
Bra010470	A08	14702253	14703402	-	3	804	267	30529.6	7.03
Bra010472	A08	14709000	14710316	-	4	1077	358	40572	6.53
Bra010509	A08	14908819	14912050	-	7	879	292	33119.3	6.16
Bra010802	A08	16516911	16518927	-	3	1002	333	37469.2	8.64
Bra016368	A08	18078387	18080359	+	9	1176	391	44675.4	6.79
Bra016471	A08	18627264	18628650	+	6	873	290	33132	7.69
Bra030567	A08	21283805	21284848	+	2	864	287	32392.8	5.38
Bra030566	A08	21285762	21287303	-	3	1080	359	40568.1	5.25
Bra030500	A08	21550651	21553011	-	3	993	330	36741.7	6.61
Bra036263	A09	160376	161680	-	4	660	219	24940.2	4.56
Bra034180	A09	27050499	27052278	+	3	1320	439	48248.7	5.07
Bra037187	A09	4095951	4097460	+	7	864	287	32715.4	9.07
Bra027049	A09	7905785	7907412	-	4	963	320	36388.4	5.05
Bra037921	A09	11684659	11685974	+	3	1056	351	39497.6	5.33
Bra032354	A09	22290367	22292231	-	3	1026	341	38260.7	5.38
Bra024551	A09	24456329	24458203	+	9	1158	385	44452.1	6.41
Bra036058	A09	25029611	25031528	-	12	999	332	37388.8	5.16
Bra036828	A09	25568110	25569623	+	3	1077	358	40104.6	5.45
Bra007607	A09	29996157	29998778	-	3	1101	366	41046.4	7.14
Bra038536	A09	5155938	5157290	-	6	924	307	34667.1	6.71
Bra031090	A09	32518967	32520099	+	3	909	302	34240	5.76
Bra026693	A09	33241829	33243531	-	4	1077	358	40902.3	5.69
Bra026695	A09	33249818	33251885	-	4	1023	340	38836.6	4.99
Bra026757	A09	33582827	33584432	+	2	1077	358	40265.8	6.9
Bra026810	A09	33811205	33813407	+	7	1497	498	54536.7	8.6
Bra026857	A09	33996392	33997470	+	2	918	305	34369.8	5.41
Bra031798	A09	34701006	34702424	-	4	966	321	36655.9	5.11
Bra031781	A09	34767064	34768616	+	7	1020	339	38105	5.82
Bra031533	A09	35946028	35947797	-	3	1107	368	41772.6	5.67
Bra031532	A09	35948826	35950692	-	3	1089	362	41054.9	6.08
Bra032515	A09	36400752	36402486	-	3	1080	359	40934.8	5.7
Bra015515	A10	1303118	1304403	-	3	1089	362	40848.7	6.17
Bra015513	A10	1308345	1309761	-	3	1092	363	40105.8	5.37
Bra015514	A10	1306792	1307733	-	3	756	251	28604.8	7.62
Bra015380	A10	2185423	2186726	+	4	966	321	36408.6	5.35
Bra015311	A10	2534353	2535987	+	3	1068	355	39628.3	5.08
Bra015307	A10	2562194	2563128	-	3	621	206	22932.3	5.29
Bra015306	A10	2564658	2566144	-	3	1041	346	38801.3	5.48
Bra033397	A10	3882015	3883390	+	3	1086	361	40816.6	5.84
Bra033324	A10	4258684	4261059	-	3	990	329	36565.5	6.1
Bra028277	A10	19033282	19034679	+	3	1143	380	43293.2	5.55
Bra028284	A10	18943967	18945032	-	4	699	232	25666	9.1
Bra002298	A10	10422388	10423708	-	4	1047	348	39946.8	5.19
Bra002192	A10	10976865	10978445	+	7	900	299	33071.8	7.06
Bra009358	A10	16326889	16328453	+	3	1011	336	38259.7	5.48
Bra009285	A10	15978051	15979483	+	3	1140	379	43445.3	6.03
Bra009258	A10	15855454	15857630	-	3	831	276	30681.4	5.43
Bra034504	Scaffold000096	586245	588131	+	4	963	320	36247.1	4.99
Bra039352	Scaffold000164	65627	67260	+	4	1074	357	39689.3	4.89
Bra041102	Scaffold000530	4	756	+	2	600	199	22236.2	5.32

## Sheet: S1(d)
Supplementary S1 (d). List of all 2OGD genes from Brassica oleracea predicted in this study
gene id	Chromosome	start	end	strand	Number of exons	Coding sequence length / bp	Amino acid / aa	Molecular Weight / Da	Isoelectric point
Bo1g005950	C1	1666656	1668743	+	6	1320	439	49552.8	5.66
Bo1g006170	C1	1826558	1828120	-	5	657	218	24531.4	8.33
Bo1g006190	C1	1834020	1835649	-	7	876	291	33076.5	6.42
Bo1g023950	C1	8704793	8705272	+	1	480	159	18312.6	4.86
Bo1g023960	C1	8708821	8709546	+	2	555	184	21281.3	8.5
Bo1g031790	C1	10073702	10075117	-	2	1077	358	40832.9	5.13
Bo1g040000	C1	12280034	12281368	+	4	1053	350	39797.7	4.99
Bo1g040010	C1	12283659	12285125	+	4	1068	355	40485.7	5.59
Bo1g040150	C1	12390608	12392046	-	3	1131	376	43047	6.01
Bo1g040320	C1	12561051	12562995	+	6	828	275	30993.6	8.36
Bo1g054890	C1	15912084	15913367	+	3	1029	342	37698.6	5.61
Bo1g087630	C1	25928865	25930351	-	6	696	171	19749.7	6.37
Bo1g100020	C1	29685314	29686111	-	3	483	160	18049.8	7.64
Bo1g107080	C1	32968923	32970798	-	4	1092	363	41294.4	6.04
Bo1g127350	C1	37649942	37651720	+	3	975	324	36701.9	5.52
Bo1g128350	C1	37669482	37671349	+	3	984	327	37229.3	5.05
Bo1g131110	C1	38190574	38192243	+	4	999	332	37612.9	5.85
Bo1g136160	C1	39146888	39148318	-	2	1086	361	40483.1	6.04
Bo1g138810	C1	39574738	39576447	-	4	1083	360	40105.8	4.86
Bo1g141170	C1	40363894	40366714	-	4	1173	390	44173.8	5.09
Bo2g007010	C2	1200994	1204295	+	2	1155	384	43938.9	7.2
Bo2g007530	C2	1496541	1498210	-	3	1140	379	43631.6	5.93
Bo2g008650	C2	1600525	1602476	+	4	1086	361	40742.5	5.96
Bo2g010870	C2	2720220	2722039	-	2	1071	356	40315.9	6.08
Bo2g028460	C2	8429357	8431814	-	3	1047	348	39117.5	5.05
Bo2g048220	C2	13766509	13767902	+	3	1134	377	42836.5	5.65
Bo2g050520	C2	14130858	14132998	+	2	969	322	36805.2	5.1
Bo2g067970	C2	19681613	19683084	-	6	696	231	26296.7	7.68
Bo2g092490	C2	24985204	24986413	-	4	924	307	34925.5	4.96
Bo2g093440	C2	25913104	25914767	-	3	963	320	35623.4	6.01
Bo2g096100	C2	27300138	27301385	+	2	1056	351	38628.1	5.85
Bo2g096110	C2	27311099	27312239	-	3	999	332	38353.4	6.24
Bo2g159320	C2	49875930	49881835	-	4	1026	341	39237.5	5.61
Bo3g003410	C3	1188753	1191318	+	3	1269	322	48464.3	6.13
Bo3g004240	C3	1534187	1535515	-	3	1137	378	43284	5.56
Bo3g015180	C3	5057238	5058803	+	4	957	318	36134.2	5.13
Bo3g018010	C3	5945780	5947540	+	6	1119	372	42769	6.13
Bo3g018020	C3	5950945	5952348	+	3	1098	365	41094.7	5.44
Bo3g018030	C3	5956332	5957777	+	3	954	317	35647.6	5.4
Bo3g018040	C3	5961505	5962801	+	3	1089	302	34030.7	5.62
Bo3g018060	C3	5969327	5971029	+	3	1101	366	41097.7	5.53
Bo3g018080	C3	5977887	5978920	+	3	621	206	22826.2	4.68
Bo3g019590	C3	6747724	6748640	-	4	639	212	24230.8	5.2
Bo3g027760	C3	10509792	10511534	+	3	1011	336	38014.9	8.9
Bo3g032250	C3	12263687	12265018	-	2	582	193	21656.3	6.07
Bo3g032270	C3	12286558	12287258	-	3	480	159	17948.2	6.9
Bo3g032300	C3	12303896	12306848	-	3	1062	353	39804.5	6.41
Bo3g044760	C3	18587834	18589570	+	3	1056	351	39931.2	5.65
Bo3g044790	C3	18629218	18630075	+	2	786	261	29905.8	5.37
Bo3g060510	C3	22992223	22994192	+	7	897	298	32925.3	6.51
Bo3g065190	C3	25079194	25081681	+	4	1074	357	39850.7	5.66
Bo3g065650	C3	25425153	25426932	+	2	1086	361	40566.1	5.53
Bo3g071900	C3	27957223	27958568	-	3	1062	353	40554.8	5.64
Bo3g071910	C3	27974979	27976324	-	3	1062	353	40554.8	5.64
Bo3g093670	C3	34189311	34190923	+	7	882	293	32791.2	7.1
Bo3g103260	C3	36908164	36910059	+	3	894	297	34521.5	5.81
Bo3g147550	C3	52546259	52548269	+	3	1008	335	37621.4	8.4
Bo3g155780	C3	55761477	55763343	+	7	846	281	31906.5	6.51
Bo3g162410	C3	57283411	57285582	-	3	1053	350	39600.6	7.32
Bo3g162670	C3	57516930	57517687	-	2	555	184	21115.2	8.16
Bo3g162680	C3	57519583	57520340	-	2	555	184	21115.2	8.16
Bo3g169330	C3	59880414	59882189	+	8	873	290	32221.6	7.61
Bo3g179770	C3	62570590	62578556	+	10	840	279	32314.6	5.22
Bo4g001040	C4	42301	44951	-	7	1443	480	53329	6.98
Bo4g014750	C4	2072568	2075425	-	3	990	329	36717.7	6.4
Bo4g018570	C4	2502285	2504878	+	12	852	283	31503.2	8.95
Bo4g024080	C4	3510430	3516108	+	4	1008	335	37607.9	5.9
Bo4g032300	C4	7219963	7222162	-	4	1095	364	41778	6.43
Bo4g039720	C4	9011342	9014204	-	3	1008	335	38085.9	6.77
Bo4g092860	C4	22949943	22951578	+	4	963	320	36432.4	5.11
Bo4g105110	C4	26308066	26309927	-	3	1074	357	40184.9	6.3
Bo4g115410	C4	29341535	29345466	+	3	1095	364	41516.3	6.12
Bo4g173530	C4	46160304	46161560	-	3	1077	358	40006.9	7.17
Bo4g173550	C4	46188581	46189817	-	3	1041	346	38739.5	6.84
Bo4g173560	C4	46200751	46202273	-	3	1077	358	40239.1	6.19
Bo4g173600	C4	46244299	46245752	-	3	1086	361	40831.7	5.39
Bo4g182720	C4	48315372	48317200	+	3	954	317	35805.5	8.36
Bo4g186370	C4	49410039	49412309	+	4	1104	367	42201.3	5.71
Bo4g187470	C4	50157593	50159566	-	3	1062	353	39767.4	7.06
Bo4g192940	C4	52096403	52099042	+	12	855	284	31585.3	8.97
Bo4g195200	C4	52723461	52725085	+	3	1071	356	39915.4	5.29
Bo5g003140	C5	614389	616802	+	3	990	329	36515.4	6.46
Bo5g003850	C5	951399	953079	-	5	810	269	30889.1	6.45
Bo5g004490	C5	1271249	1273341	+	3	1068	355	39841.5	5.35
Bo5g005140	C5	1609298	1610789	-	4	966	321	36406.6	5.52
Bo5g007080	C5	2197209	2198896	-	4	957	318	35304.5	9.38
Bo5g007090	C5	2199141	2201004	-	3	1095	364	40553.2	5.23
Bo5g015150	C5	4945998	4947078	+	5	570	189	21512.5	8.92
Bo5g017350	C5	5789406	5790797	-	4	963	320	36686.9	5.17
Bo5g018190	C5	6304829	6306269	-	3	912	303	34249.2	6.08
Bo5g018200	C5	6330586	6331657	-	2	915	304	34358.4	5.56
Bo5g019230	C5	6344205	6345646	-	3	912	303	34291.2	6.08
Bo5g019270	C5	6380525	6381596	-	2	915	304	34215.2	5.45
Bo5g019950	C5	6768155	6770629	-	8	1788	595	65159.1	6.61
Bo5g021050	C5	7316407	7317726	+	3	996	331	38520.6	6.31
Bo5g021060	C5	7325095	7326530	-	2	1080	359	40031.3	5.94
Bo5g022350	C5	8173680	8175843	+	4	1086	361	41214.6	5.7
Bo5g039060	C5	12504271	12506223	-	9	1176	391	45104.6	6.22
Bo5g050640	C5	16946934	16948484	-	7	876	291	33297.2	8.61
Bo5g062250	C5	19192839	19194692	+	3	1029	342	38300.9	5.68
Bo5g072380	C5	23494525	23496580	+	3	978	325	36168.1	7.1
Bo5g085200	C5	27547209	27549226	-	11	1011	336	38654.9	5.09
Bo5g101050	C5	32387420	32389084	-	4	1092	363	41557.7	6.48
Bo5g116730	C5	35724843	35726455	+	3	1050	349	40601.9	5.2
Bo5g116770	C5	35744396	35746668	+	3	1047	348	40473.8	5.2
Bo5g116780	C5	35747421	35748770	+	3	1059	352	40721.9	5.39
Bo5g126900	C5	39202775	39205041	+	3	975	324	36511.6	5.33
Bo5g131680	C5	40592809	40594415	-	4	1311	436	48036.9	8.67
Bo5g132290	C5	40963292	40964836	-	2	1086	361	40349.9	5.52
Bo5g133060	C5	41452534	41454146	-	4	1074	357	39960.9	6.17
Bo5g136760	C5	42456984	42459665	-	4	1218	405	45748.7	5.11
Bo5g143640	C5	44625719	44627436	-	7	906	301	33071.6	6.51
Bo6g030780	C6	7138137	7139234	-	3	933	310	35476.5	6.55
Bo6g030790	C6	7140112	7143953	+	3	948	315	35654.5	5.59
Bo6g030830	C6	7178574	7181883	+	5	1356	452	51346.8	4.47
Bo6g080270	C6	24389821	24392153	+	3	1074	357	40199.6	6.47
Bo6g083360	C6	25993488	25994967	+	4	939	312	35435.1	5.04
Bo6g097340	C6	30800258	30801815	+	6	1173	390	44260	5.11
Bo6g122040	C6	38898786	38900478	-	3	1017	338	37897	5.56
Bo7g012800	C7	4333429	4335524	+	6	1407	468	52764.4	6.46
Bo7g014120	C7	4763686	4765712	-	7	882	293	32808.1	6.72
Bo7g044790	C7	16232726	16234926	-	3	1026	341	38131.8	7.12
Bo7g065490	C7	25133619	25134256	-	2	564	187	21024.2	5.75
Bo7g096760	C7	37450642	37451706	-	2	600	199	22850.8	4.8
Bo7g100840	C7	39275377	39276766	+	3	1053	350	39051.5	5.55
Bo7g104780	C7	40316236	40319127	-	11	933	310	35226.4	5.68
Bo7g107340	C7	41953723	41956511	+	3	1017	338	39138.7	8.07
Bo7g108300	C7	42567442	42568605	-	2	1077	358	40845	5.29
Bo7g108710	C7	42842614	42843669	-	1	1056	351	39926.7	5.58
Bo7g110130	C7	43614814	43616125	+	4	1080	359	41083.6	5.71
Bo7g110300	C7	43703662	43705119	-	3	1152	383	43526.5	5.59
Bo8g002890	C8	570980	572567	+	3	1080	359	40694.3	5.44
Bo8g032280	C8	10584990	10586735	+	6	1125	374	41774.4	8.46
Bo8g045920	C8	15363314	15365589	-	11	984	327	37026.6	5.33
Bo8g050600	C8	16734146	16735460	+	4	1074	357	40478.7	6.19
Bo8g050630	C8	16741786	16742903	+	3	804	267	30560.5	6.2
Bo8g065930	C8	20962723	20964558	-	3	1050	349	39446.9	5.96
Bo8g066210	C8	21131257	21133383	-	7	1602	533	58463.2	8.12
Bo8g070080	C8	22852172	22853548	-	6	873	290	33144	8.29
Bo8g071620	C8	23895150	23897437	-	9	1182	393	45255.1	7.71
Bo8g077920	C8	25884634	25887667	+	11	918	305	34803.8	5.6
Bo8g079600	C8	26496219	26498142	-	12	999	332	37388.8	5.24
Bo8g081770	C8	27874130	27875664	-	3	1077	358	40170.7	5.45
Bo8g090360	C8	30269039	30271691	-	3	1101	366	41799.8	6.64
Bo8g095980	C8	32912595	32915939	-	4	972	323	36197.7	7.12
Bo8g101240	C8	35479516	35480910	-	6	942	313	35382.8	8.53
Bo8g102640	C8	36188550	36190962	+	3	933	310	35383.4	5.46
Bo8g105190	C8	36986553	36988246	-	4	1077	358	41016.4	5.7
Bo8g105980	C8	37433974	37435496	+	2	1077	358	40291.9	7.81
Bo8g106610	C8	37702798	37704812	+	7	1476	491	53883.7	6.96
Bo8g107020	C8	37919337	37920417	+	2	918	305	34332.9	5.25
Bo8g108490	C8	38715524	38716874	-	4	966	321	36655.9	5.05
Bo8g108690	C8	38786380	38787985	+	7	1032	343	38691.7	5.62
Bo8g114490	C8	40339385	40341155	-	3	1107	368	41815.6	5.77
Bo8g114520	C8	40348841	40350669	-	3	1098	365	41400.1	5.97
Bo8g115630	C8	40849681	40851627	-	3	1080	359	40612.5	5.59
Bo9g005860	C9	1155852	1157346	+	4	663	220	24919.2	4.5
Bo9g006240	C9	1403914	1405348	-	2	1032	343	37186.1	4.52
Bo9g006220	C9	1386905	1389231	-	3	1101	366	39961.4	4.72
Bo9g006260	C9	1411164	1412577	+	3	966	321	36969.2	5.32
Bo9g008490	C9	2099331	2100839	-	7	951	316	35477	6.02
Bo9g017770	C9	5226522	5230311	-	6	987	328	37721.3	6.34
Bo9g022180	C9	6781561	6785167	-	12	1422	473	52444	7.58
Bo9g037370	C9	12912474	12914103	-	4	963	320	36388.4	5.05
Bo9g059200	C9	17570614	17571258	-	2	540	179	20202.3	6.14
Bo9g088430	C9	27344439	27345775	+	3	1062	353	39652.8	5.49
Bo9g103610	C9	33478518	33479911	-	3	1140	379	43222.1	5.37
Bo9g104660	C9	33592206	33593402	+	4	753	250	27755.6	9.3
Bo9g113850	C9	36639989	36641119	-	3	711	236	27681	8.57
Bo9g151920	C9	45208319	45209625	-	4	1041	346	39813.6	5.02
Bo9g154490	C9	46171242	46172963	+	7	1017	338	37552.9	8.6
Bo9g174290	C9	51463062	51465422	-	3	1011	336	38273.8	5.48
Bo9g175240	C9	51914961	51916342	-	3	1140	379	43414.3	6.04
Bo9g175530	C9	52050460	52051975	+	3	717	238	27671.4	6.07
Bo00640s020	Scaffold00640	15729	20292	-	4	999	333	38032.3	8.38
Bo00852s020	Scaffold00852	21643	25860	+	11	1011	336	38177.7	5.62
Bo01589s010	Scaffold01589	1894	3063	+	3	933	310	35283.3	5.96
Bo02353s010	Scaffold02353	3	1597	+	9	684	227	25979.6	5.53
Bo02461s010	Scaffold02461	177	1522	-	3	1062	353	40554.8	5.64
