# Supplementary material for: Genome-Wide Identification and Expression Profiling of 2OGD Superfamily Genes from Three Brassica Plants
Source: Genes (Basel). 2021 Sep 10;12(9):1399. doi: 10.3390/genes12091399 (PMC8465909; doi:10.3390/genes12091399)
Supplement: Supplementary file 1 [file genes-12-01399-s001.zip › Supplementary_Table_S2.xlsx]

## Sheet: S2
Supplementary Table S2. Primers used in the qRT-PCR.
No.	Gene name	Specific primers		Product size(bp)
		Forward (5′–3′)	Reverse (5′–3′)
P1	Bo5g021060.1	CAATAAGCAAATGTGGTCCGAA	CGATGTCGCAGTAGTTGTTAAG	104
P2	Bo1g023960.1	TGGAAAGATTTGCTTCGGAATC	CTCACGCAGTTTTCTTTGAAGA	106
P3	Bo7g107340.1	GAGTGTTCAGGTGATTGTCCTA	GAGGCCAACTTTATAACCAAGC	102
P4	Bo3g162410.1	CGTAAGATCCTAGCTGTTCGAT	GTTATGTTCGGTACAAGCCATC	287
P5	Bo7g110300.1	CCGAGAAACAAAAGGTTCAGAG	ATCTTGAACAGTTTTTGGGCTG	149
P6	Bo3g004240.1	CTTTCATGGCTCTAACGAATGG	CTGGTGGCTTTAGCACTTTATC	129
P7	Actin	GAGGCTCCTCTTAACCCAAA	CAGAATCAAGCACAATACCG	148
