# Supplementary material for: Genome-Wide Identification and Expression Profiling of 2OGD Superfamily Genes from Three Brassica Plants
Source: Genes (Basel). 2021 Sep 10;12(9):1399. doi: 10.3390/genes12091399 (PMC8465909; doi:10.3390/genes12091399)
Supplement: Supplementary file 1 [file genes-12-01399-s001.zip › Supplementary_Table_S3.xls]

## Sheet: S3(a)
Supplementary Table S3(a) Arabidopsis thaliana 2OGDs members comprise three functionally distinct classes
At2OGD_ID	class	clade
At1g11780	DOXA	4
At1g14710	DOXA	1
At1g31600	DOXA	8
At1g48980	DOXA	2
At2g17970	DOXA	2
At2g22260	DOXA	5
At2g48080	DOXA	1
At3g14140	DOXA	3
At3g14160	DOXA	3
At4g02485	DOXA	9
At4g02940	DOXA	1
At4g20350	DOXA	6
At4g36090	DOXA	2
At5g01780	DOXA	3
At1g20270	DOXB	1
At2g17720	DOXB	1
At2g23096	DOXB	6
At2g43080	DOXB	5
At3g06300	DOXB	3
At3g28480	DOXB	3
At3g28490	DOXB	3
At4g25600	DOXB	3
At4g33910	DOXB	6
At4g35810	DOXB	1
At4g35820	DOXB	1
At5g18900	DOXB	3
At5g51880	DOXB	7
At5g66060	DOXB	1
At1g02400	DOXC	12
At1g03400	DOXC	31
At1g03410	DOXC	31
At1g04350	DOXC	31
At1g04380	DOXC	31
At1g05010	DOXC	53
At1g06620	DOXC	31
At1g06640	DOXC	31
At1g06645	DOXC	31
At1g06650	DOXC	31
At1g12010	DOXC	53
At1g14120	DOXC	15
At1g14130	DOXC	15
At1g15540	DOXC	20
At1g15550	DOXC	3
At1g17010	DOXC	52
At1g17020	DOXC	52
At1g28030	DOXC	20
At1g30040	DOXC	12
At1g35190	DOXC	27
At1g44090	DOXC	7
At1g47990	DOXC	12
At1g49390	DOXC	55
At1g50960	DOXC	13
At1g52790	DOXC	20
At1g52800	DOXC	20
At1g52820	DOXC	20
At1g55290	DOXC	30
At1g60980	DOXC	7
At1g62380	DOXC	53
At1g77330	DOXC	53
At1g78440	DOXC	12
At1g78550	DOXC	52
At1g80320	DOXC	20
At1g80330	DOXC	3
At1g80340	DOXC	3
At2g06960	DOXC	37
At2g19590	DOXC	53
At2g25450	DOXC	31
At2g30830	DOXC	31
At2g30840	DOXC	31
At2g34555	DOXC	12
At2g36690	DOXC	37
At2g38240	DOXC	46
At2g44800	DOXC	37
At3g11180	DOXC	46
At3g12900	DOXC	30
At3g13610	DOXC	30
At3g19000	DOXC	21
At3g19010	DOXC	21
At3g21420	DOXC	54
At3g46480	DOXC	27
At3g46490	DOXC	27
At3g46500	DOXC	27
At3g47190	DOXC	14
At3g49620	DOXC	23
At3g49630	DOXC	23
At3g50210	DOXC	23
At3g51240	DOXC	28
At3g55970	DOXC	46
At3g60290	DOXC	37
At3g61400	DOXC	31
At3g63290	DOXC	19
At4g03050	DOXC	20
At4g03060	DOXC	20
At4g03070	DOXC	20
At4g10490	DOXC	38
At4g10500	DOXC	38
At4g16330	DOXC	45
At4g16765	DOXC	24
At4g16770	DOXC	24
At4g21200	DOXC	13
At4g21690	DOXC	3
At4g22870	DOXC	47
At4g22880	DOXC	47
At4g23340	DOXC	17
At4g25300	DOXC	52
At4g25310	DOXC	52
At4g25420	DOXC	7
At5g05600	DOXC	46
At5g07200	DOXC	7
At5g07480	DOXC	37
At5g08640	DOXC	47
At5g12270	DOXC	30
At5g20400	DOXC	55
At5g20550	DOXC	55
At5g24530	DOXC	38
At5g43440	DOXC	31
At5g43450	DOXC	31
At5g43935	DOXC	47
At5g51310	DOXC	17
At5g51810	DOXC	7
At5g54000	DOXC	55
At5g58660	DOXC	14
At5g59530	DOXC	31
At5g59540	DOXC	31
At5g63580	DOXC	47
At5g63590	DOXC	47
At5g63595	DOXC	47
At5g63600	DOXC	47
At1g22950	unclassified	NA
At1g68080	unclassified	NA

## Sheet: S3(b)
Supplementary Table S3(b) The identification of homologous 2OGD members between Arabidopsis thaliana and Brassica napus
Bn2OGD_ID	At2OGD_ID	Identity(A.thaliana)	E-value (A.thaliana)	Bit score(A.thaliana)	Class(A. thaliana)	clade(A. thaliana)
BnaA09g47540D	AT1G11780.1	87.33	0	1177	DOXA	4
BnaC08g41850D	AT1G11780.1	87.38	0	1182	DOXA	4
BnaA06g09520D	AT1G14710.1	78.75	0	1051	DOXA	1
BnaA08g31420D	AT1G14710.1	79.89	7e-135	483	DOXA	1
BnaA09g45520D	AT1G14710.1	85.91	0	763	DOXA	1
BnaC05g10890D	AT1G14710.1	82.99	0	911	DOXA	1
BnaC08g16340D	AT1G14710.1	80.79	3e-143	510	DOXA	1
BnaC08g39370D	AT1G14710.1	87.5	0	815	DOXA	1
BnaA08g07840D	AT1G31600.1	86.7	0	1151	DOXA	8
BnaC08g09030D	AT1G31600.1	86.88	0	1101	DOXA	8
BnaA07g02380D	AT2G17970.1	86.72	0	1297	DOXA	2
BnaA09g42750D	AT2G22260.1	85.35	0	789	DOXA	5
BnaC08g35230D	AT2G22260.1	83.65	0	754	DOXA	5
BnaA05g00090D	AT2G48080.1	79.17	0	830	DOXA	1
BnaCnng28350D	AT2G48080.1	83.61	2e-179	630	DOXA	1
BnaC05g52110D	AT3G14160.1	83.79	0	761	DOXA	3
BnaA09g00830D	AT4G02485.1	91.62	0	789	DOXA	9
BnaCnng19120D	AT4G02485.1	92.09	0	802	DOXA	9
BnaC09g00310D	AT4G02940.1	87.39	0	1299	DOXA	1
BnaA01g01510D	AT4G36090.3	83.38	0	941	DOXA	2
BnaC01g02560D	AT4G36090.3	83.88	0	968	DOXA	2
BnaA06g14340D	AT1G20270.1	92.35	0	1236	DOXB	1
BnaA08g04730D	AT1G20270.1	92.24	4e-144	512	DOXB	1
BnaA08g21870D	AT1G20270.1	90.26	0	1133	DOXB	1
BnaCnng20650D	AT1G20270.1	91.78	0	1208	DOXB	1
BnaCnng26730D	AT1G20270.1	90.72	0	1155	DOXB	1
BnaA06g25630D	AT2G17720.1	87.87	0	1031	DOXB	1
BnaA07g02890D	AT2G17720.1	89.21	0	1083	DOXB	1
BnaC03g47960D	AT2G17720.1	87.54	0	1014	DOXB	1
BnaC07g06600D	AT2G17720.1	88.22	0	1037	DOXB	1
BnaA04g24820D	AT2G43080.1	90.11	0	1103	DOXB	5
BnaA05g34430D	AT2G43080.1	91.35	0	1155	DOXB	5
BnaC04g52950D	AT2G43080.1	90.9	0	1136	DOXB	5
BnaCnng30110D	AT2G43080.1	89.87	0	1092	DOXB	5
BnaA03g29370D	AT3G06300.1	89.3	0	1122	DOXB	3
BnaA05g31030D	AT3G06300.1	88.74	0	1103	DOXB	3
BnaC03g34650D	AT3G06300.1	89.52	0	1112	DOXB	3
BnaC05g45530D	AT3G06300.1	88.34	0	1081	DOXB	3
BnaA06g31460D	AT3G28480.2	81.52	0	776	DOXB	3
BnaAnng18690D	AT3G28480.2	83.92	7e-162	571	DOXB	3
BnaC09g01700D	AT3G28480.2	81.43	0	773	DOXB	3
BnaA01g14830D	AT4G25600.1	85.7	0	911	DOXB	3
BnaC01g17470D	AT4G25600.1	85.94	3e-86	320	DOXB	3
BnaA08g11750D	AT4G33910.1	90.35	0	1138	DOXB	6
BnaC03g66280D	AT4G33910.1	90.09	0	1125	DOXB	6
BnaA01g01710D	AT4G35810.1	80.19	1e-60	235	DOXB	1
BnaA01g01740D	AT4G35810.1	85.96	0	924	DOXB	1
BnaA08g14880D	AT4G35810.1	84.95	0	878	DOXB	1
BnaC01g02810D	AT4G35810.1	77.53	2e-47	191	DOXB	1
BnaC01g02840D	AT4G35810.1	85.39	0	896	DOXB	1
BnaC03g62570D	AT4G35810.1	81.23	0	669	DOXB	1
BnaA09g11660D	AT5G18900.1	90.31	0	1171	DOXB	3
BnaA10g16140D	AT5G18900.1	91.91	0	987	DOXB	3
BnaAnng08570D	AT5G18900.1	90.89	0	1075	DOXB	3
BnaC02g08370D	AT5G18900.1	90.67	0	1085	DOXB	3
BnaC09g38980D	AT5G18900.1	90.53	0	1182	DOXB	3
BnaC09g52920D	AT5G51880.1	89.54	0	843	DOXB	7
BnaCnng67150D	AT5G51880.1	89.19	0	832	DOXB	7
BnaA09g08090D	AT5G66060.1	89.44	0	1092	DOXB	1
BnaC09g08270D	AT5G66060.1	89.78	0	1109	DOXB	1
BnaA08g27130D	AT1G02400.1	86.51	0	1086	DOXC	12
BnaA10g01100D	AT1G02400.1	88.38	0	1190	DOXC	12
BnaC04g02480D	AT1G02400.1	87.16	0	1123	DOXC	12
BnaC05g01200D	AT1G02400.1	87.37	0	1134	DOXC	12
BnaC05g01940D	AT1G03400.1	81.18	4e-90	333	DOXC	31
BnaC05g01950D	AT1G03400.1	83.44	3e-76	287	DOXC	31
BnaA10g01910D	AT1G03410.1	82.95	4e-61	237	DOXC	31
BnaA08g27840D	AT1G04350.1	83.49	0	1005	DOXC	31
BnaA08g27860D	AT1G04350.1	78.96	5e-74	279	DOXC	31
BnaA09g50540D	AT1G04350.1	84.04	0	1038	DOXC	31
BnaA10g27780D	AT1G04350.1	81.72	0	870	DOXC	31
BnaA10g27790D	AT1G04350.1	80.58	0	782	DOXC	31
BnaC05g02440D	AT1G04350.1	82.11	0	896	DOXC	31
BnaC08g00650D	AT1G04350.1	83.95	0	1033	DOXC	31
BnaA10g27740D	AT1G04380.1	86.1	0	904	DOXC	31
BnaC05g02490D	AT1G04380.1	85.59	0	981	DOXC	31
BnaAnng12450D	AT1G05010.1	89.98	0	1245	DOXC	53
BnaC05g03040D	AT1G05010.1	90.81	0	1290	DOXC	53
BnaA10g03920D	AT1G06620.1	88.98	9e-132	472	DOXC	31
BnaC05g04040D	AT1G06620.1	86.03	0	870	DOXC	31
BnaA10g04340D	AT1G06640.1	81.85	2e-53	211	DOXC	31
BnaC05g04030D	AT1G06640.1	82.13	3e-56	220	DOXC	31
BnaC05g04560D	AT1G06640.1	83.77	7e-153	542	DOXC	31
BnaA09g49820D	AT1G06645.1	81.29	0	887	DOXC	31
BnaAnng41830D	AT1G06645.1	80.51	2e-118	427	DOXC	31
BnaC08g44880D	AT1G06645.1	78.9	0	726	DOXC	31
BnaAnng21950D	AT1G12010.1	89.54	0	1221	DOXC	53
BnaC08g41620D	AT1G12010.1	89.23	0	1205	DOXC	53
BnaA06g08960D	AT1G14120.1	81.8	0	749	DOXC	15
BnaC05g10390D	AT1G14120.1	81.08	0	713	DOXC	15
BnaA06g08970D	AT1G14130.1	87.74	0	1033	DOXC	15
BnaA08g24080D	AT1G14130.1	88.18	0	1059	DOXC	15
BnaA09g45800D	AT1G14130.1	83.76	0	837	DOXC	15
BnaC05g10400D	AT1G14130.1	87.77	0	1027	DOXC	15
BnaC08g16020D	AT1G14130.1	86.98	0	1000	DOXC	15
BnaA06g10240D	AT1G15540.1	87.46	0	1081	DOXC	20
BnaC05g11910D	AT1G15540.1	87.97	0	1125	DOXC	20
BnaA06g10250D	AT1G15550.1	88.98	0	1328	DOXC	3
BnaA09g57140D	AT1G15550.1	88.18	0	1279	DOXC	3
BnaC05g11920D	AT1G15550.1	88.97	0	1328	DOXC	3
BnaC08g38810D	AT1G15550.1	88.45	0	1295	DOXC	3
BnaC05g13130D	AT1G17010.1	85	0	830	DOXC	52
BnaA09g45200D	AT1G17020.1	86.21	0	1170	DOXC	52
BnaC08g38050D	AT1G17020.1	88.3	0	1291	DOXC	52
BnaA01g28650D	AT1G28030.1	84.26	0	869	DOXC	20
BnaA01g28660D	AT1G28030.1	82.05	0	752	DOXC	20
BnaA01g29440D	AT1G28030.1	80.96	0	693	DOXC	20
BnaC09g14250D	AT1G28030.1	84.9	4e-169	595	DOXC	20
BnaCnng73240D	AT1G28030.1	81.83	0	741	DOXC	20
BnaA07g07480D	AT1G30040.1	88.74	0	1238	DOXC	12
BnaA08g17610D	AT1G30040.1	89.55	0	1153	DOXC	12
BnaA09g26500D	AT1G30040.1	88.97	0	1243	DOXC	12
BnaC03g59610D	AT1G30040.1	89.62	0	1164	DOXC	12
BnaC05g23000D	AT1G30040.1	88.9	0	1240	DOXC	12
BnaC07g09260D	AT1G30040.1	88.74	0	1238	DOXC	12
BnaA01g36310D	AT1G35190.1	80.29	0	721	DOXC	27
BnaA05g18290D	AT1G35190.1	89.85	0	1253	DOXC	27
BnaC05g27900D	AT1G35190.1	88.41	0	1175	DOXC	27
BnaA08g29880D	AT1G44090.1	85.43	0	833	DOXC	7
BnaCnng72000D	AT1G44090.1	85.04	0	815	DOXC	7
BnaA05g17600D	AT1G47990.1	87.72	0	1122	DOXC	12
BnaAnng21090D	AT1G47990.1	87.51	0	1110	DOXC	12
BnaC05g27020D	AT1G50960.1	86.52	0	815	DOXC	13
BnaA06g37440D	AT1G52790.1	91.8	0	1291	DOXC	20
BnaC06g05690D	AT1G52790.1	91.75	0	1297	DOXC	20
BnaA06g01850D	AT1G52800.1	89.15	3e-180	632	DOXC	20
BnaC06g05700D	AT1G52800.1	88.52	0	1118	DOXC	20
BnaC06g05800D	AT1G52820.1	89.2	0	1192	DOXC	20
BnaA03g60430D	AT1G62380.1	89.02	0	1192	DOXC	53
BnaA09g13300D	AT1G62380.1	91.18	0	1308	DOXC	53
BnaC04g19630D	AT1G62380.1	88.81	0	1181	DOXC	53
BnaC09g13570D	AT1G62380.1	91.08	0	1303	DOXC	53
BnaA02g18450D	AT1G77330.1	89.71	0	1177	DOXC	53
BnaA07g33490D	AT1G77330.1	86.27	0	1005	DOXC	53
BnaAnng41480D	AT1G77330.1	88.78	0	854	DOXC	53
BnaC06g38060D	AT1G77330.1	86.12	2e-171	603	DOXC	53
BnaCnng09750D	AT1G77330.1	89.5	0	1164	DOXC	53
BnaA02g18900D	AT1G78440.1	85.91	0	1009	DOXC	12
BnaA07g39200D	AT1G78440.1	84.88	0	972	DOXC	12
BnaA07g39210D	AT1G78440.1	83.68	0	900	DOXC	12
BnaC03g21150D	AT1G78440.1	86.99	0	654	DOXC	12
BnaC03g21160D	AT1G78440.1	84.1	8e-132	472	DOXC	12
BnaC06g38910D	AT1G78440.1	84.76	0	968	DOXC	12
BnaCnng35770D	AT1G78440.1	85.4	0	983	DOXC	12
BnaA07g39110D	AT1G78550.1	84.43	0	1037	DOXC	52
BnaA09g22590D	AT1G78550.1	83.15	2e-138	494	DOXC	52
BnaC06g38970D	AT1G78550.1	85.41	0	1103	DOXC	52
BnaA02g19830D	AT1G80320.1	87.96	0	1127	DOXC	20
BnaC02g23200D	AT1G80320.1	87.14	0	1077	DOXC	20
BnaA02g19820D	AT1G80330.1	82.6	0	928	DOXC	3
BnaC02g23190D	AT1G80330.1	83.6	0	989	DOXC	3
BnaA02g19810D	AT1G80340.1	87.44	0	1192	DOXC	3
BnaC02g23180D	AT1G80340.1	87.25	0	1181	DOXC	3
BnaA09g44060D	AT2G19590.1	89.83	0	1197	DOXC	53
BnaC08g36640D	AT2G19590.1	90.15	0	1214	DOXC	53
BnaCnng33000D	AT2G19590.1	88.65	0	1136	DOXC	53
BnaCnng67880D	AT2G19590.1	88.13	0	1081	DOXC	53
BnaA03g15200D	AT2G25450.1	84.5	0	798	DOXC	31
BnaA03g15210D	AT2G25450.1	82.53	0	689	DOXC	31
BnaA04g17880D	AT2G25450.1	80.71	0	787	DOXC	31
BnaA04g17890D	AT2G25450.1	81.84	0	867	DOXC	31
BnaC04g41490D	AT2G25450.1	79.91	0	750	DOXC	31
BnaCnng70010D	AT2G25450.1	81.48	5e-144	512	DOXC	31
BnaA04g17860D	AT2G30830.1	85.16	8e-152	538	DOXC	31
BnaC04g41480D	AT2G30830.1	87.74	2e-44	182	DOXC	31
BnaA04g17900D	AT2G30840.1	86.2	0	758	DOXC	31
BnaC04g41500D	AT2G30840.1	83.62	0	1016	DOXC	31
BnaA03g15880D	AT2G34555.1	83.98	0	902	DOXC	12
BnaA04g20250D	AT2G34555.1	85.1	5e-144	512	DOXC	12
BnaA05g09290D	AT2G34555.1	83.32	0	926	DOXC	12
BnaC03g19010D	AT2G34555.1	84.7	0	942	DOXC	12
BnaC04g10690D	AT2G34555.1	85.88	0	1072	DOXC	12
BnaA05g07660D	AT2G36690.1	87.9	0	1288	DOXC	37
BnaA03g17650D	AT2G38240.1	84.97	0	1064	DOXC	46
BnaA04g21880D	AT2G38240.1	87	0	1181	DOXC	46
BnaC03g21190D	AT2G38240.1	85.35	0	1086	DOXC	46
BnaC04g45770D	AT2G38240.1	86.95	0	1179	DOXC	46
BnaCnng60860D	AT2G38240.1	87.05	0	1184	DOXC	46
BnaA04g25870D	AT2G44800.1	89.12	0	1323	DOXC	37
BnaA04g25880D	AT2G44800.1	88.91	0	730	DOXC	37
BnaA05g04330D	AT2G44800.1	89.62	0	1365	DOXC	37
BnaC04g49850D	AT2G44800.1	88.11	0	1262	DOXC	37
BnaA01g30970D	AT3G11180.2	85.12	6e-144	512	DOXC	46
BnaA01g31140D	AT3G11180.2	85.12	6e-144	512	DOXC	46
BnaA05g27810D	AT3G11180.2	85.26	0	1068	DOXC	46
BnaC05g41990D	AT3G11180.2	85.49	0	1066	DOXC	46
BnaA01g30230D	AT3G12900.1	85.93	0	917	DOXC	30
BnaA03g32510D	AT3G12900.1	87.48	0	1240	DOXC	30
BnaA05g26300D	AT3G12900.1	86.69	0	1192	DOXC	30
BnaC01g38190D	AT3G12900.1	85.94	0	1138	DOXC	30
BnaC03g73310D	AT3G12900.1	87.63	0	1247	DOXC	30
BnaC03g73320D	AT3G12900.1	87.92	0	1264	DOXC	30
BnaCnng68740D	AT3G12900.1	87.52	0	1242	DOXC	30
BnaA01g37310D	AT3G13610.1	86.86	0	1214	DOXC	30
BnaA03g32900D	AT3G13610.1	86.46	0	1192	DOXC	30
BnaA05g25780D	AT3G13610.1	86.89	0	1214	DOXC	30
BnaC01g37530D	AT3G13610.1	86.46	0	1192	DOXC	30
BnaC03g38030D	AT3G13610.1	87.11	0	1230	DOXC	30
BnaC05g39690D	AT3G13610.1	86.75	0	1208	DOXC	30
BnaA03g35030D	AT3G19000.1	85.74	0	1112	DOXC	21
BnaA03g35040D	AT3G19000.1	85.55	0	1101	DOXC	21
BnaA05g21130D	AT3G19000.1	86.8	0	1179	DOXC	21
BnaC03g40740D	AT3G19000.1	85.65	0	1107	DOXC	21
BnaC03g40750D	AT3G19000.1	85.46	0	1096	DOXC	21
BnaC05g34030D	AT3G19000.1	87.15	0	1201	DOXC	21
BnaA05g21110D	AT3G19010.1	88.94	0	1295	DOXC	21
BnaC05g34020D	AT3G19010.1	89.27	0	1308	DOXC	21
BnaCnng63110D	AT3G19010.1	87.79	0	793	DOXC	21
BnaA01g25140D	AT3G21420.1	90.53	0	1443	DOXC	54
BnaA05g19720D	AT3G21420.1	91.35	0	1493	DOXC	54
BnaC01g32130D	AT3G21420.1	90.8	0	1459	DOXC	54
BnaC05g30560D	AT3G21420.1	91.36	0	1493	DOXC	54
BnaC01g27510D	AT3G28490.1	85.76	5e-98	359	DOXC	3
BnaA06g20450D	AT3G46490.1	84.19	0	904	DOXC	27
BnaA08g01660D	AT3G46490.1	81.97	0	774	DOXC	27
BnaC01g24560D	AT3G46490.1	81.11	0	728	DOXC	27
BnaC03g68930D	AT3G46490.1	82.49	1e-139	497	DOXC	27
BnaC09g54260D	AT3G46490.1	81.7	0	808	DOXC	27
BnaA08g29530D	AT3G46500.1	80.27	1e-123	444	DOXC	27
BnaA06g15710D	AT3G49620.1	86.46	0	1033	DOXC	23
BnaC08g21250D	AT3G49620.1	86.03	0	1064	DOXC	23
BnaA01g20880D	AT3G49630.1	87.37	0	1118	DOXC	23
BnaAnng03760D	AT3G50210.1	88.9	0	1230	DOXC	23
BnaC08g21600D	AT3G50210.1	88.14	0	1188	DOXC	23
BnaA03g41250D	AT3G51240.1	87.52	0	1184	DOXC	28
BnaA09g31780D	AT3G51240.1	88.04	0	1275	DOXC	28
BnaC07g32140D	AT3G51240.1	86.95	0	1153	DOXC	28
BnaC08g22640D	AT3G51240.1	87.77	0	1258	DOXC	28
BnaA04g03320D	AT3G55970.1	88.19	0	1304	DOXC	46
BnaC04g25200D	AT3G55970.1	88.02	0	1288	DOXC	46
BnaC08g26890D	AT3G55970.1	87.39	0	1194	DOXC	46
BnaA04g27300D	AT3G60290.1	87.62	0	1247	DOXC	37
BnaC04g22190D	AT3G60290.1	86.93	0	1182	DOXC	37
BnaA10g01900D	AT3G61400.1	79.78	3e-106	387	DOXC	31
BnaC08g31400D	AT3G61400.1	85.3	9e-97	355	DOXC	31
BnaA09g01260D	AT4G03060.1	79.07	2e-98	361	DOXC	20
BnaC02g26740D	AT4G03060.1	79.02	1e-95	351	DOXC	20
BnaC03g30450D	AT4G03060.1	79.01	8e-98	359	DOXC	20
BnaC09g00410D	AT4G03060.1	79.26	5e-100	366	DOXC	20
BnaA03g25870D	AT4G03070.1	82.21	0	806	DOXC	20
BnaC09g00440D	AT4G03070.1	82.49	0	826	DOXC	20
BnaA03g24390D	AT4G10490.1	86.2	1e-170	601	DOXC	38
BnaA09g22480D	AT4G10490.1	87.2	0	942	DOXC	38
BnaC03g29010D	AT4G10490.1	87.24	0	1168	DOXC	38
BnaC09g24420D	AT4G10490.1	85.66	0	872	DOXC	38
BnaC09g24430D	AT4G10490.1	86.85	0	638	DOXC	38
BnaC09g24440D	AT4G10490.1	87.32	0	948	DOXC	38
BnaA03g24410D	AT4G10500.1	84.43	0	1033	DOXC	38
BnaA01g17500D	AT4G16330.2	84.84	0	970	DOXC	45
BnaC01g21830D	AT4G16330.2	84.73	0	965	DOXC	45
BnaA03g42850D	AT4G16765.1	89.45	0	933	DOXC	24
BnaAnng32500D	AT4G16765.1	89.13	0	913	DOXC	24
BnaC07g33950D	AT4G16765.1	89.85	0	950	DOXC	24
BnaC08g47860D	AT4G16765.1	91.88	3e-135	483	DOXC	24
BnaA01g11120D	AT4G21200.1	88.4	0	1225	DOXC	13
BnaA08g09770D	AT4G21200.1	90.81	0	743	DOXC	13
BnaAnng36120D	AT4G21200.1	88.16	6e-153	542	DOXC	13
BnaC01g12610D	AT4G21200.1	88.51	0	1230	DOXC	13
BnaC03g64300D	AT4G21200.1	90.45	0	732	DOXC	13
BnaC03g64330D	AT4G21200.1	87.99	3e-151	536	DOXC	13
BnaC07g36630D	AT4G21200.1	91.66	0	1395	DOXC	13
BnaA08g09590D	AT4G21690.1	88.35	0	1260	DOXC	3
BnaC03g64000D	AT4G21690.1	87.92	0	1219	DOXC	3
BnaA01g12530D	AT4G22880.1	90.46	0	1408	DOXC	47
BnaA03g45610D	AT4G22880.1	89.18	0	1334	DOXC	47
BnaC01g14310D	AT4G22880.1	89.8	0	1369	DOXC	47
BnaC07g37670D	AT4G22880.1	89.22	0	1330	DOXC	47
BnaA03g45910D	AT4G23340.1	87.91	0	1146	DOXC	17
BnaC07g38150D	AT4G23340.1	88.42	0	1173	DOXC	17
BnaA01g14690D	AT4G25300.1	85.23	0	843	DOXC	52
BnaA08g14500D	AT4G25300.1	87.28	0	904	DOXC	52
BnaA08g14520D	AT4G25300.1	85.59	0	1098	DOXC	52
BnaA08g30850D	AT4G25300.1	88.3	0	948	DOXC	52
BnaC08g12000D	AT4G25300.1	85.88	0	1114	DOXC	52
BnaC08g12030D	AT4G25300.1	86.81	0	881	DOXC	52
BnaA03g47270D	AT4G25310.1	84.41	0	1000	DOXC	52
BnaC07g39470D	AT4G25310.1	81.52	0	832	DOXC	52
BnaA01g35230D	AT4G25420.1	86.97	0	1253	DOXC	7
BnaA03g47400D	AT4G25420.1	88.81	0	1264	DOXC	7
BnaC01g17380D	AT4G25420.1	88.61	0	1266	DOXC	7
BnaC07g39650D	AT4G25420.1	88.77	0	1354	DOXC	7
BnaA03g01650D	AT5G05600.1	89.8	0	1428	DOXC	46
BnaAnng01420D	AT5G05600.1	89.8	0	1428	DOXC	46
BnaC02g02220D	AT5G05600.1	89.44	0	1406	DOXC	46
BnaC03g02200D	AT5G05600.1	89.7	0	1423	DOXC	46
BnaA03g55500D	AT5G07200.1	88.8	0	1397	DOXC	7
BnaA10g23640D	AT5G07200.1	89.59	0	1448	DOXC	7
BnaAnng01990D	AT5G07200.1	89.59	0	1448	DOXC	7
BnaC02g01710D	AT5G07200.1	89.5	0	1443	DOXC	7
BnaC03g02920D	AT5G07200.1	89.42	0	1435	DOXC	7
BnaC09g48370D	AT5G07200.1	89.24	0	1426	DOXC	7
BnaA10g23930D	AT5G07480.1	88.57	0	1020	DOXC	37
BnaC09g47910D	AT5G07480.1	88.33	0	1009	DOXC	37
BnaA10g22800D	AT5G08640.1	86.1	0	1085	DOXC	47
BnaC09g47360D	AT5G08640.1	86.45	0	1109	DOXC	47
BnaA02g01170D	AT5G12270.1	85.94	0	1118	DOXC	30
BnaA02g01200D	AT5G12270.1	86.27	0	1142	DOXC	30
BnaC02g04300D	AT5G12270.1	87.58	0	1212	DOXC	30
BnaA02g09910D	AT5G20400.1	82.99	1e-170	601	DOXC	55
BnaA03g56140D	AT5G20400.1	85.42	0	1072	DOXC	55
BnaA10g15040D	AT5G20400.1	86.68	0	1160	DOXC	55
BnaAnng38110D	AT5G20400.1	86.04	0	1118	DOXC	55
BnaC09g54110D	AT5G20400.1	86.39	0	1138	DOXC	55
BnaC09g53200D	AT5G20550.1	79.35	2e-82	307	DOXC	55
BnaA02g32460D	AT5G24530.1	90.16	0	1334	DOXC	38
BnaA06g27000D	AT5G24530.1	88.68	0	1251	DOXC	38
BnaC02g41200D	AT5G24530.1	89.38	0	1290	DOXC	38
BnaC07g29940D	AT5G24530.1	88.68	0	1251	DOXC	38
BnaA06g40060D	AT5G43450.1	84.5	8e-137	488	DOXC	31
BnaC07g17140D	AT5G43450.1	84.84	1e-170	601	DOXC	31
BnaA02g11310D	AT5G51310.1	87.05	0	1088	DOXC	17
BnaC02g15850D	AT5G51310.1	86.74	0	1072	DOXC	17
BnaA02g11210D	AT5G51810.1	87.86	0	1332	DOXC	7
BnaA10g07740D	AT5G51810.1	89.41	0	1411	DOXC	7
BnaC02g15510D	AT5G51810.1	87.37	0	1303	DOXC	7
BnaC09g28120D	AT5G51810.1	89.41	0	1411	DOXC	7
BnaC09g28130D	AT5G51810.1	89.15	0	1415	DOXC	7
BnaA02g07570D	AT5G58660.1	86.14	4e-175	616	DOXC	14
BnaC02g10630D	AT5G58660.1	86.06	1e-175	617	DOXC	14
BnaC03g11910D	AT5G59530.1	86.33	0	676	DOXC	31
BnaA03g09410D	AT5G59540.1	86.93	0	1181	DOXC	31
BnaA03g09430D	AT5G59540.1	86.5	0	1199	DOXC	31
BnaA03g09440D	AT5G59540.1	85.57	0	1153	DOXC	31
BnaA03g09460D	AT5G59540.1	85.3	0	638	DOXC	31
BnaA03g56220D	AT5G59540.1	86.98	0	970	DOXC	31
BnaC03g11850D	AT5G59540.1	85.93	0	1171	DOXC	31
BnaC03g11870D	AT5G59540.1	86.04	0	1157	DOXC	31
BnaC03g11890D	AT5G59540.1	85.92	0	1175	DOXC	31
BnaA06g22750D	AT5G63590.1	85.22	0	898	DOXC	47
BnaC03g50740D	AT5G63590.1	85.47	0	713	DOXC	47
BnaC09g05980D	AT5G63590.1	93.33	8e-17	89.8	DOXC	47
BnaA08g20710D	AT1G22950.1	79.55	0	745	unclassified	NA
BnaA09g30240D	AT1G22950.1	82.99	0	1029	unclassified	NA
BnaC05g18240D	AT1G22950.1	83.46	0	1081	unclassified	NA
BnaC08g06110D	AT1G22950.1	79.34	0	791	unclassified	NA
BnaA07g24810D	AT1G68080.1	83.99	0	1109	unclassified	NA
BnaC06g26140D	AT1G68080.1	84.35	0	1131	unclassified	NA

## Sheet: S3(c)
Supplementary Table S3(c) The identification of homologous 2OGD members between Arabidopsis thaliana and Brassica rapa
Br2OGD_ID	At2OGD_ID	Identity(A.thaliana)	E-value (A.thaliana)	Bit score(A.thaliana)	Class(A. thaliana)	clade(A. thaliana)
Bra030500.1	AT1G02400.1	86.46	0	1192	DOXA	31
Bra033324.1	AT1G02400.1	78.43	0	641	DOXA	31
Bra033397.1	AT1G03410.1	88.03	0	929	DOXA	31
Bra015306.1	AT1G04350.1	86.73	0	797	DOXA	38
Bra030566.1	AT1G04350.1	86.89	0	1214	DOXA	13
Bra030567.1	AT1G04350.1	87.19	0	1160	DOXA	1
Bra032515.1	AT1G04350.1	91.05	0	771	DOXA	17
Bra015307.1	AT1G04380.1	86.51	0	1140	DOXA	14
Bra015311.1	AT1G04380.1	84.7	0	761	DOXA	31
Bra015380.1	AT1G05010.1	89.68	9e-168	590	DOXB	31
Bra015513.1	AT1G06620.1	85.1	2e-139	496	DOXB	31
Bra015514.1	AT1G06650.2	90.42	0	1177	DOXB	53
Bra015515.1	AT1G06650.2	91.23	0	1149	DOXB	31
Bra031532.1	AT1G06650.2	85.24	0	891	DOXB	20
Bra031781.1	AT1G11780.1	85.5	0	902	DOXB	12
Bra019734.1	AT1G12010.1	81.69	5e-26	119	DOXB	12
Bra031798.1	AT1G12010.1	87.22	3e-93	342	DOXB	20
Bra019677.1	AT1G14120.1	90.15	0	1127	DOXB	53
Bra019678.1	AT1G14120.1	88.74	0	1103	DOXB	3
Bra019676.1	AT1G14130.1	90.8	0	1090	DOXB	28
Bra026857.1	AT1G14130.1	88.21	0	1048	DOXB	46
Bra026810.1	AT1G14710.1	83.79	0	743	DOXB	31
Bra026123.1	AT1G15540.1	92.09	0	952	DOXB	19
Bra026122.1	AT1G15550.1	89.54	0	843	DOXB	3
Bra026757.1	AT1G15550.1	90.45	0	1144	DOXB	3
Bra026008.1	AT1G17010.1	91.97	9e-143	507	DOXB	55
Bra026695.1	AT1G17010.1	89.21	0	1081	DOXB	7
Bra026693.1	AT1G17020.1	90.34	0	1114	DOXB	7
Bra016471.1	AT1G20270.1	85.25	0	1081	DOXC	12
Bra025805.1	AT1G20270.1	87.15	0	1162	DOXC	12
Bra034915.1	AT1G20270.1	84.24	0	1022	DOXC	31
Bra016368.1	AT1G22950.1	82.21	0	806	DOXC	31
Bra024551.1	AT1G22950.1	79.28	5e-87	322	DOXC	31
Bra021118.1	AT1G28030.1	87.64	0	1247	DOXC	31
Bra021119.1	AT1G28030.1	86.83	0	1170	DOXC	31
Bra027230.1	AT1G28030.1	87.02	0	1026	DOXC	31
Bra027231.1	AT1G28030.1	89.53	0	1360	DOXC	4
Bra010802.1	AT1G30040.1	85.32	0	1042	DOXC	53
Bra030187.1	AT1G30040.1	89.71	0	1423	DOXC	53
Bra032354.1	AT1G30040.1	89.16	0	1218	DOXC	15
Bra038427.1	AT1G31600.1	85.76	0	1105	DOXC	15
Bra033822.1	AT1G35190.1	89.34	0	682	DOXC	15
Bra034425.1	AT1G35190.1	85.38	0	1122	DOXC	15
Bra014019.1	AT1G44090.1	85.64	0	859	DOXC	1
Bra032238.1	AT1G47990.1	85.48	0	1147	DOXC	20
Bra018769.1	AT1G48980.1	82.91	0	983	DOXC	3
Bra018989.1	AT1G52790.1	88.52	0	676	DOXC	3
Bra018990.1	AT1G52800.1	85.8	0	1003	DOXC	52
Bra018992.1	AT1G52820.1	87.34	0	1186	DOXC	52
Bra027049.1	AT1G62380.1	82.66	0	933	DOXC	52
Bra034504.1	AT1G62380.1	87.96	0	1127	DOXC	1
Bra003687.1	AT1G77330.1	87.5	0	676	DOXC	1
Bra008302.1	AT1G77330.1	89.24	0	1426	DOXC	1
Bra015675.1	AT1G77330.1	85.42	0	1092	DOXC	20
Bra008362.1	AT1G78440.1	87.28	0	904	DOXC	20
Bra035037.1	AT1G78440.1	85.59	0	1098	DOXC	20
Bra008482.1	AT1G80320.1	89.33	0	1142	DOXC	12
Bra008481.1	AT1G80330.1	89.45	0	933	DOXC	8
Bra008480.1	AT1G80340.1	86.94	0	1151	DOXC	27
Bra002081.1	AT2G17720.1	89.39	0	675	DOXC	27
Bra024495.1	AT2G17720.1	90.46	0	1408	DOXC	7
Bra031090.1	AT2G19590.1	84.14	3e-98	359	DOXC	12
Bra038536.1	AT2G22260.1	85.14	0	841	DOXC	2
Bra021670.1	AT2G25450.1	86.79	0	1242	DOXC	20
Bra021671.1	AT2G25450.1	84.65	0	1064	DOXC	20
Bra022920.1	AT2G25450.1	81.55	0	752	DOXC	53
Bra021672.1	AT2G30840.1	87.62	0	1247	DOXC	53
Bra005415.1	AT2G34555.1	88.19	0	1304	DOXC	53
Bra021921.1	AT2G34555.1	80.39	0	771	DOXC	53
Bra017227.1	AT2G36690.1	85.71	0	636	DOXC	53
Bra000045.1	AT2G38240.1	84.89	0	942	DOXC	12
Bra017132.1	AT2G38240.1	90.19	0	1256	DOXC	12
Bra004742.1	AT2G43080.1	86.45	0	1173	DOXC	20
Bra037736.1	AT2G43080.1	81.34	2e-174	612	DOXC	3
Bra004867.1	AT2G44800.1	80.43	0	822	DOXC	3
Bra041102.1	AT2G44800.1	87.3	0	1053	DOXC	1
Bra004416.1	AT2G48080.1	87	0	1181	DOXC	5
Bra001191.1	AT3G06300.1	88.29	0	1317	DOXC	31
Bra020760.1	AT3G06300.1	86.35	0	1027	DOXC	31
Bra034168.1	AT3G11180.2	91.53	0	1286	DOXC	31
Bra034861.1	AT3G11180.2	88.52	0	1118	DOXC	12
Bra001476.1	AT3G12900.1	90.25	0	1247	DOXC	12
Bra034720.1	AT3G12900.1	88.72	0	1258	DOXC	37
Bra039352.1	AT3G12900.1	84.41	0	1000	DOXC	46
Bra001513.1	AT3G13610.1	88.9	0	1317	DOXC	46
Bra027412.1	AT3G13610.1	84.57	0	924	DOXC	5
Bra022377.1	AT3G19000.1	87.74	0	1033	DOXC	5
Bra022378.1	AT3G19010.1	80.65	3e-167	588	DOXC	37
Bra023884.1	AT3G21420.1	80.82	0	699	DOXC	37
Bra031281.1	AT3G21420.1	89.62	0	1225	DOXC	1
Bra025338.1	AT3G28490.1	83.86	0	983	DOXC	3
Bra014312.1	AT3G46490.1	89.59	0	1291	DOXC	46
Bra019485.1	AT3G46490.1	88.35	0	1260	DOXC	46
Bra017969.1	AT3G49620.1	89.13	0	913	DOXC	30
Bra029964.1	AT3G49630.1	82.05	0	752	DOXC	30
Bra036058.1	AT3G50210.1	84.04	0	857	DOXC	30
Bra012862.1	AT3G51240.1	81.96	0	878	DOXC	30
Bra036828.1	AT3G51240.1	81.4	0	845	DOXC	30
Bra014716.1	AT3G55970.1	83.7	0	1022	DOXC	21
Bra014500.1	AT3G60290.1	86.88	0	832	DOXC	21
Bra007607.1	AT3G61400.1	86.89	0	1184	DOXC	54
Bra040443.1	AT3G63290.1	88.85	0	1290	DOXC	54
Bra036263.1	AT4G02485.1	87.05	0	1088	DOXC	3
Bra000848.1	AT4G03060.1	88.04	0	1343	DOXC	27
Bra034180.1	AT4G03060.1	84.58	0	660	DOXC	27
Bra000847.1	AT4G03070.1	84.5	0	798	DOXC	23
Bra000712.1	AT4G10490.1	86.51	0	1151	DOXC	23
Bra037921.1	AT4G10490.1	86.36	0	1147	DOXC	23
Bra000713.1	AT4G10500.1	90.62	0	1448	DOXC	28
Bra038447.1	AT4G16330.2	84.15	0	791	DOXC	9
Bra012691.1	AT4G16765.1	88.98	0	1328	DOXC	20
Bra021081.1	AT4G16765.1	87.67	0	1092	DOXC	20
Bra013512.1	AT4G21200.1	87.74	0	1258	DOXC	20
Bra020890.1	AT4G21200.1	85.02	0	830	DOXC	38
Bra038780.1	AT4G21200.1	88.18	0	1279	DOXC	38
Bra020909.1	AT4G21690.1	84.23	0	859	DOXC	45
Bra013652.1	AT4G22880.1	91.18	0	1308	DOXC	24
Bra019350.1	AT4G22880.1	82.93	0	798	DOXC	24
Bra013686.1	AT4G23340.1	84.23	1e-162	573	DOXC	13
Bra010469.1	AT4G25300.1	89.41	0	1411	DOXC	13
Bra010470.1	AT4G25300.1	88.33	0	1009	DOXC	47
Bra010472.1	AT4G25300.1	89.41	0	1437	DOXC	47
Bra013884.1	AT4G25300.1	89.71	0	1423	DOXC	17
Bra019177.1	AT4G25310.1	90.16	0	1334	DOXC	52
Bra013890.1	AT4G25420.1	87.75	0	1125	DOXC	52
Bra019165.1	AT4G25420.1	88.83	0	1243	DOXC	52
Bra013902.1	AT4G25600.1	86.61	0	1092	DOXC	52
Bra034591.1	AT4G33910.1	83.67	0	1016	DOXC	52
Bra010509.1	AT4G35810.1	79.55	8e-154	544	DOXC	7
Bra011639.1	AT4G35810.1	89.67	0	1158	DOXC	7
Bra011641.1	AT4G35810.1	91.35	0	1493	DOXC	3
Bra005860.1	AT5G05600.1	82.64	0	953	DOXC	6
Bra028752.1	AT5G05600.1	72.25	1e-53	211	DOXC	1
Bra005927.1	AT5G07200.1	89.54	0	1221	DOXC	1
Bra009285.1	AT5G07200.1	87.72	0	1122	DOXC	46
Bra028706.1	AT5G07200.1	88.57	0	1221	DOXC	46
Bra009258.1	AT5G07480.1	83.95	0	1033	DOXC	7
Bra028696.1	AT5G07480.1	88.38	0	1190	DOXC	7
Bra009358.1	AT5G08640.1	79.26	0	726	DOXC	7
Bra023368.1	AT5G12270.1	83.74	1e-47	191	DOXC	37
Bra023370.1	AT5G12270.1	88.42	0	979	DOXC	37
Bra002192.1	AT5G18900.1	79.26	2e-100	366	DOXC	47
Bra023697.1	AT5G18900.1	89.49	0	819	DOXC	30
Bra002298.1	AT5G20400.1	88.81	0	1181	DOXC	30
Bra006559.1	AT5G20400.1	84.97	0	1092	DOXC	3
Bra009771.1	AT5G24530.1	85.17	0	1062	DOXC	55
Bra029414.1	AT5G24530.1	84.19	0	933	DOXC	38
Bra022544.1	AT5G51310.1	88.9	0	1230	DOXC	38
Bra022565.1	AT5G51810.1	87.86	0	1264	DOXC	7
Bra028277.1	AT5G51810.1	86.78	0	1155	DOXC	55
Bra028284.1	AT5G51880.1	84.32	0	942	DOXC	31
Bra022690.1	AT5G54000.1	85.37	0	904	DOXC	31
Bra020362.1	AT5G58660.1	90.54	0	1343	DOXC	31
Bra006712.1	AT5G59530.1	86.41	0	1166	DOXC	31
Bra006710.1	AT5G59540.1	80.55	4e-123	442	DOXC	47
Bra006711.1	AT5G59540.1	88.74	0	725	DOXC	1
Bra006713.1	AT5G59540.1	86.35	0	1103	unclassified	NA
Bra031533.1	AT5G59540.1	89.04	0	1210	unclassified	NA
Bra038648.1	AT5G63590.1	79.8	0	712	unclassified	1
Bra037187.1	AT5G66060.1	82.9	0	1024	unclassified	37

## Sheet: S3(d)
Supplementary Table S3(d) The identification of homologous 2OGD members between Arabidopsis thaliana and Brassica oleracea
Bo2OGD_ID	At2OGD_ID	Identity(A.thaliana)	E-value (A.thaliana)	Bit score(A.thaliana)	Class(A. thaliana)	clade(A. thaliana)
Bo8g108690.1	AT1G11780.1	87.97	0	1214	DOXA	4
Bo5g019950.1	AT1G14710.1	81.89	0	939	DOXA	1
Bo8g066210.1	AT1G14710.1	83	0	900	DOXA	1
Bo8g106610.1	AT1G14710.1	88.69	0	870	DOXA	1
Bo7g012800.1	AT2G17970.1	86.59	0	1290	DOXA	2
Bo8g101240.1	AT2G22260.1	84.1	0	734	DOXA	5
Bo4g001040.1	AT2G48080.1	87.82	0	830	DOXA	1
Bo5g131680.1	AT3G14160.1	83.25	0	774	DOXA	3
Bo9g005860.1	AT4G02485.1	91.74	0	791	DOXA	9
Bo1g005950.1	AT4G36090.3	85.51	0	929	DOXA	2
Bo5g015150.1	AT1G20270.1	88.05	9e-154	544	DOXB	1
Bo5g050640.1	AT1G20270.1	91.89	0	1214	DOXB	1
Bo8g070080.1	AT1G20270.1	90.72	0	1155	DOXB	1
Bo3g093670.1	AT2G17720.1	87.66	0	1020	DOXB	1
Bo7g014120.1	AT2G17720.1	88.22	0	1037	DOXB	1
Bo4g018570.1	AT2G43080.1	90.31	0	1105	DOXB	5
Bo4g192940.1	AT2G43080.1	89.98	0	1096	DOXB	5
Bo3g060510.1	AT3G06300.1	89.29	0	1101	DOXB	3
Bo5g143640.1	AT3G06300.1	88.34	0	1081	DOXB	3
Bo9g008490.1	AT3G28480.2	81.61	0	782	DOXB	3
Bo1g087630.1	AT3G28490.1	85.76	3e-98	359	DOXB	3
Bo2g067970.1	AT3G28490.1	86.34	2e-101	370	DOXB	3
Bo1g040320.1	AT4G25600.1	85.94	2e-86	320	DOXB	3
Bo3g169330.1	AT4G33910.1	90.09	0	1125	DOXB	6
Bo1g006170.1	AT4G35810.1	78.82	6e-41	169	DOXB	1
Bo1g006190.1	AT4G35810.1	85.68	0	911	DOXB	1
Bo3g155780.1	AT4G35810.1	88.39	3e-143	508	DOXB	1
Bo9g154490.1	AT5G18900.1	90.53	0	1182	DOXB	3
Bo9g104660.1	AT5G51880.1	89.54	0	843	DOXB	7
Bo9g022180.1	AT5G66060.1	89.42	0	1066	DOXB	1
Bo4g014750.1	AT1G02400.1	87.16	0	1123	DOXC	12
Bo5g003140.1	AT1G02400.1	86.87	0	1107	DOXC	12
Bo5g003850.1	AT1G03400.1	83.44	2e-76	287	DOXC	31
Bo5g004490.1	AT1G04350.1	83.16	0	963	DOXC	31
Bo8g002890.1	AT1G04350.1	83.95	0	1033	DOXC	31
Bo8g115630.1	AT1G04350.1	84.23	0	1050	DOXC	31
Bo5g005140.1	AT1G05010.1	90.7	0	1284	DOXC	53
Bo5g007090.1	AT1G06620.1	85	0	1086	DOXC	31
Bo5g007080.1	AT1G06640.1	81.51	5e-53	209	DOXC	31
Bo8g114520.1	AT1G06645.1	81.38	0	883	DOXC	31
Bo8g114490.1	AT1G06650.2	83.89	0	1055	DOXC	31
Bo5g017350.1	AT1G12010.1	89.1	0	1197	DOXC	53
Bo8g108490.1	AT1G12010.1	89.34	0	1210	DOXC	53
Bo5g018190.1	AT1G14120.1	80.8	0	699	DOXC	15
Bo5g019230.1	AT1G14120.1	81.13	0	715	DOXC	15
Bo5g018200.1	AT1G14130.1	87.77	0	1027	DOXC	15
Bo5g019270.1	AT1G14130.1	87.77	0	1027	DOXC	15
Bo8g065930.1	AT1G14130.1	87.13	0	1005	DOXC	15
Bo8g107020.1	AT1G14130.1	84.1	0	854	DOXC	15
Bo5g021050.1	AT1G15540.1	87.89	0	1123	DOXC	20
Bo5g021060.1	AT1G15550.1	88.97	0	1328	DOXC	3
Bo8g105980.1	AT1G15550.1	88.18	0	1279	DOXC	3
Bo5g022350.1	AT1G17010.1	84.33	0	1048	DOXC	52
Bo8g105190.1	AT1G17020.1	88.3	0	1291	DOXC	52
Bo1g127350.1	AT1G28030.1	83.37	0	822	DOXC	20
Bo1g128350.1	AT1G28030.1	81.49	0	725	DOXC	20
Bo1g131110.1	AT1G28030.1	83.59	1e-118	427	DOXC	20
Bo5g126900.1	AT1G28030.1	83.3	0	815	DOXC	20
Bo3g147550.1	AT1G30040.1	89.62	0	1164	DOXC	12
Bo5g062250.1	AT1G30040.1	88.8	0	1234	DOXC	12
Bo7g044790.1	AT1G30040.1	88.93	0	1249	DOXC	12
Bo8g032280.1	AT1G31600.1	86.88	0	1101	DOXC	8
Bo02353s010.1	AT1G35190.1	81.09	1e-153	544	DOXC	27
Bo5g085200.1	AT1G35190.1	88.92	0	1203	DOXC	27
Bo6g080270.1	AT1G44090.1	84.84	0	1075	DOXC	7
Bo5g072380.1	AT1G47990.1	86.99	0	1083	DOXC	12
Bo00640s020.1	AT1G50960.1	84.45	0	928	DOXC	13
Bo6g030780.1	AT1G52790.1	91.64	0	1291	DOXC	20
Bo6g030790.1	AT1G52800.1	88.3	0	1107	DOXC	20
Bo6g030830.1	AT1G52820.1	89	0	889	DOXC	20
Bo4g092860.1	AT1G62380.1	88.7	0	1175	DOXC	53
Bo9g037370.1	AT1G62380.1	91.08	0	1303	DOXC	53
Bo2g092490.1	AT1G77330.1	89.71	0	1175	DOXC	53
Bo3g019590.1	AT1G77330.1	84.92	2e-96	353	DOXC	53
Bo6g083360.1	AT1G77330.1	88.7	0	1129	DOXC	53
Bo2g093440.1	AT1G78440.1	85.61	0	994	DOXC	12
Bo3g032250.1	AT1G78440.1	86.79	4e-177	621	DOXC	12
Bo3g032270.1	AT1G78440.1	84.33	6e-121	435	DOXC	12
Bo6g122040.1	AT1G78440.1	84.65	0	963	DOXC	12
Bo2g096110.1	AT1G80320.1	87.46	0	1094	DOXC	20
Bo2g096100.1	AT1G80330.1	83.41	0	977	DOXC	3
Bo01589s010.1	AT2G19590.1	88.54	0	1131	DOXC	53
Bo8g102640.1	AT2G19590.1	90.04	0	1208	DOXC	53
Bo4g173530.1	AT2G25450.1	81.66	0	889	DOXC	31
Bo4g173550.1	AT2G25450.1	81.82	0	863	DOXC	31
Bo4g173560.1	AT2G25450.1	82.07	0	900	DOXC	31
Bo4g173600.1	AT2G30840.1	83.99	0	1038	DOXC	31
Bo3g027760.1	AT2G34555.1	85.13	0	965	DOXC	12
Bo4g039720.1	AT2G34555.1	85.64	0	1055	DOXC	12
Bo4g182720.1	AT2G34555.1	86.04	0	992	DOXC	12
Bo4g032300.1	AT2G36690.1	87.95	0	1277	DOXC	37
Bo4g186370.1	AT2G36690.1	88.29	0	1317	DOXC	37
Bo3g032300.1	AT2G38240.1	85.35	0	1086	DOXC	46
Bo4g187470.1	AT2G38240.1	86.95	0	1179	DOXC	46
Bo4g024080.1	AT2G44800.1	91.45	0	688	DOXC	37
Bo4g195200.1	AT2G44800.1	88.2	0	1267	DOXC	37
Bo1g141170.1	AT3G11180.2	86.24	0	1122	DOXC	46
Bo5g136760.1	AT3G11180.2	85.3	0	1055	DOXC	46
Bo1g138810.1	AT3G12900.1	86.13	0	1149	DOXC	30
Bo3g065190.1	AT3G12900.1	88.01	0	1269	DOXC	30
Bo5g133060.1	AT3G12900.1	87.52	0	1242	DOXC	30
Bo1g136160.1	AT3G13610.1	86.92	0	1219	DOXC	30
Bo3g065650.1	AT3G13610.1	87.11	0	1230	DOXC	30
Bo5g132290.1	AT3G13610.1	86.66	0	1203	DOXC	30
Bo02461s010.1	AT3G19000.1	85.65	0	1107	DOXC	21
Bo3g071900.1	AT3G19000.1	85.65	0	1107	DOXC	21
Bo3g071910.1	AT3G19000.1	85.55	0	1101	DOXC	21
Bo5g116780.1	AT3G19000.1	87.05	0	1195	DOXC	21
Bo5g116730.1	AT3G19010.1	88.85	0	1290	DOXC	21
Bo5g116770.1	AT3G19010.1	89.46	0	1319	DOXC	21
Bo1g107080.1	AT3G21420.1	90.71	0	1454	DOXC	54
Bo5g101050.1	AT3G21420.1	91.63	0	1509	DOXC	54
Bo00852s020.1	AT3G46490.1	81.7	0	808	DOXC	3
Bo3g179770.1	AT3G46490.1	81.16	0	640	DOXC	3
Bo8g077920.1	AT3G49620.1	87.18	0	760	DOXC	23
Bo8g079600.1	AT3G50210.1	88.4	0	1203	DOXC	23
Bo7g100840.1	AT3G51240.1	87.44	0	1181	DOXC	28
Bo8g081770.1	AT3G51240.1	87.86	0	1264	DOXC	28
Bo4g115410.1	AT3G55970.1	88.02	0	1288	DOXC	46
Bo8g090360.1	AT3G55970.1	87.47	0	1260	DOXC	46
Bo4g105110.1	AT3G60290.1	87.08	0	1192	DOXC	37
Bo8g095980.1	AT3G61400.1	85.88	3e-100	366	DOXC	31
Bo9g006220.1	AT4G03060.1	78.85	6e-97	355	DOXC	20
Bo9g006240.1	AT4G03060.1	79.04	1e-98	361	DOXC	20
Bo9g006260.1	AT4G03070.1	82.38	0	821	DOXC	20
Bo3g044760.1	AT4G10490.1	87.24	0	1168	DOXC	38
Bo9g088430.1	AT4G10490.1	85.44	0	1061	DOXC	38
Bo3g044790.1	AT4G10500.1	86.51	0	865	DOXC	38
Bo1g054890.1	AT4G16330.2	84.84	0	970	DOXC	45
Bo7g104780.1	AT4G16765.1	90.26	0	966	DOXC	24
Bo8g045920.1	AT4G16765.1	89.54	0	929	DOXC	24
Bo1g023950.1	AT4G21200.1	87.94	2e-151	536	DOXC	13
Bo1g023960.1	AT4G21200.1	88.83	0	682	DOXC	13
Bo3g162670.1	AT4G21200.1	90.27	0	726	DOXC	13
Bo3g162680.1	AT4G21200.1	90.45	0	732	DOXC	13
Bo7g107340.1	AT4G21200.1	90.96	0	1356	DOXC	13
Bo3g162410.1	AT4G21690.1	88.21	0	1236	DOXC	3
Bo1g031790.1	AT4G22880.1	89.8	0	1369	DOXC	47
Bo7g108300.1	AT4G22880.1	88.94	0	1314	DOXC	47
Bo7g108710.1	AT4G23340.1	90.49	4e-128	459	DOXC	17
Bo1g040000.1	AT4G25300.1	83.22	0	942	DOXC	52
Bo1g040010.1	AT4G25300.1	85.03	0	1062	DOXC	52
Bo7g110130.1	AT4G25300.1	83.91	0	1020	DOXC	52
Bo8g050600.1	AT4G25300.1	85.69	0	1099	DOXC	52
Bo8g050630.1	AT4G25300.1	86.18	0	854	DOXC	52
Bo1g040150.1	AT4G25420.1	88.61	0	1266	DOXC	7
Bo7g110300.1	AT4G25420.1	88.86	0	1360	DOXC	7
Bo2g007010.1	AT5G05600.1	89.62	0	1417	DOXC	46
Bo3g003410.1	AT5G05600.1	89.7	0	1423	DOXC	46
Bo2g007530.1	AT5G07200.1	89.5	0	1443	DOXC	7
Bo3g004240.1	AT5G07200.1	89.42	0	1435	DOXC	7
Bo9g175240.1	AT5G07200.1	89.15	0	1421	DOXC	7
Bo2g008650.1	AT5G07480.1	88.11	0	998	DOXC	37
Bo9g175530.1	AT5G07480.1	88.71	2e-81	303	DOXC	37
Bo9g174290.1	AT5G08640.1	86.45	0	1109	DOXC	47
Bo2g010870.1	AT5G12270.1	87.68	0	1218	DOXC	30
Bo1g100020.1	AT5G20400.1	87.03	2e-71	270	DOXC	55
Bo9g113850.1	AT5G20400.1	80.71	8e-155	547	DOXC	55
Bo9g151920.1	AT5G20400.1	86.64	0	1153	DOXC	55
Bo3g015180.1	AT5G20550.1	86.35	1e-157	556	DOXC	55
Bo2g159320.1	AT5G24530.1	89.38	0	1290	DOXC	38
Bo7g096760.1	AT5G24530.1	89.08	0	726	DOXC	38
Bo7g065490.1	AT5G43450.1	86.92	1e-178	627	DOXC	31
Bo9g059200.1	AT5G43450.1	83.91	5e-132	472	DOXC	31
Bo2g050520.1	AT5G51310.1	86.8	0	1072	DOXC	17
Bo2g048220.1	AT5G51810.1	87.51	0	1310	DOXC	7
Bo9g103610.1	AT5G51810.1	88.89	0	1399	DOXC	7
Bo2g028460.1	AT5G58660.1	83.4	0	955	DOXC	14
Bo3g018010.1	AT5G59530.1	85.59	1e-98	361	DOXC	31
Bo3g018080.1	AT5G59530.1	86.5	0	682	DOXC	31
Bo3g018020.1	AT5G59540.1	85.84	0	1166	DOXC	31
Bo3g018030.1	AT5G59540.1	87.31	0	966	DOXC	31
Bo3g018040.1	AT5G59540.1	85.95	0	1151	DOXC	31
Bo3g018060.1	AT5G59540.1	85.74	0	1164	DOXC	31
Bo3g103260.1	AT5G63590.1	85.37	0	904	DOXC	47
Bo9g017770.1	AT5G63590.1	81.97	8e-105	381	DOXC	47
Bo5g039060.1	AT1G22950.1	82.99	0	1050	unclassified	NA
Bo8g071620.1	AT1G22950.1	79.43	0	797	unclassified	NA
Bo6g097340.1	AT1G68080.1	84.43	0	1136	unclassified	NA
