# Supplementary material for: Genome-Wide Identification and Expression Profiling of 2OGD Superfamily Genes from Three Brassica Plants
Source: Genes (Basel). 2021 Sep 10;12(9):1399. doi: 10.3390/genes12091399 (PMC8465909; doi:10.3390/genes12091399)
Supplement: Supplementary file 1 [file genes-12-01399-s001.zip › Supplementary_Table_S4.xls]

## Sheet: S4(a)
Supplementary Table S4(a) The cellular localization prediction of 2OGD superfamily members in Arabidopsis thaliana
#SeqNO.	Comp.Result	Di-pep.Result	part-Comp.Result	chemo-type.Result	Neighbor	#Combined:	extra	plas	cytop	cytos	er	golgi	lyso	mito	chlo	pero	vacu	nuc	#Most-likely-Location	#SeqName
#1	Cytoplasmic	Cytoplasmic	Cytoplasmic	Cytoplasmic	Cytoplasmic	:	0.0777757	0.0275904	4.24916	0.003715	0.0404523	0.0115639	0.0171019	0.184256	0.0897487	0.0344124	0.0945264	0.169701	Cytoplasmic	AT3G49630
#2	Cytoplasmic	Cytoplasmic	Cytoplasmic	Cytoplasmic	Cytoplasmic	:	0.623242	0.109971	2.99674	0.00609497	0.209225	0.0752096	0.0295028	0.242299	0.0880181	0.153749	0.025727	0.440226	Cytoplasmic	AT1G52800
#3	PlasmaMembrane	Chloroplast	PlasmaMembrane	Mitochondrial	PlasmaMembrane	:	0.208251	1.87251	0.605453	0.0347369	0.0320551	0.215614	0.0485645	0.744911	0.482755	0.0373142	0.0961479	0.621689	PlasmaMembrane	AT1G50960
#4	Nuclear	Nuclear	Cytoplasmic	Cytoplasmic	Cytoplasmic	:	0.133032	0.0210448	2.14716	0.00844294	0.00964805	0.00752509	0.0434416	0.572675	0.0669775	0.110001	0.0198119	1.86024	Cytoplasmic	AT3G55970
#5	Nuclear	Nuclear	Nuclear	Nuclear	Nuclear	:	0.0389904	0.0180561	0.408564	0.00444486	0.00658956	0.00239357	0.00579117	0.0208601	0.0355478	0.00256977	0.00971047	4.44648	Nuclear	AT2G17970
#6	Nuclear	Cytoplasmic	Cytoplasmic	Cytoplasmic	Cytoplasmic	:	0.208386	0.0801248	2.47958	0.00676695	0.0280402	0.0249402	0.0944236	0.221465	0.219518	0.0616843	0.0315053	1.54357	Cytoplasmic	AT5G07480
#7	Cytoplasmic	Mitochondrial	Cytoplasmic	Cytoplasmic	Cytoplasmic	:	0.23429	0.0367527	2.8478	0.00603064	0.135058	0.0154238	0.0354201	0.865641	0.0579899	0.192434	0.0296814	0.543482	Cytoplasmic	AT1G52820
#8	Cytoplasmic	Nuclear	Mitochondrial	Nuclear	Cytoplasmic	:	0.0720523	0.0931174	1.94278	0.024455	0.0505272	0.0467479	0.0584289	1.02969	0.410364	0.130563	0.0191143	1.12216	Cytoplasmic	AT5G63595
#9	Chloroplast	Nuclear	Chloroplast	Extracellular	Cytoplasmic	:	0.969788	0.203205	0.594434	0.012211	0.150589	0.0476796	0.0607877	0.743691	1.6626	0.0674104	0.0927162	0.394892	Chloroplast	AT5G18900
#10	Cytoplasmic	Mitochondrial	Cytoplasmic	Mitochondrial	Cytoplasmic	:	0.117057	0.117467	2.51975	0.00697836	0.12771	0.044478	0.0336422	1.3922	0.16833	0.150212	0.0174052	0.30477	Cytoplasmic	AT1G03400
#11	Cytoplasmic	Cytoplasmic	Cytoplasmic	Cytoplasmic	Cytoplasmic	:	0.0355844	0.0577284	4.23452	0.00204634	0.126308	0.0216852	0.00919456	0.184833	0.127557	0.088635	0.0119854	0.0999222	Cytoplasmic	AT1G28030
#12	Nuclear	Cytoplasmic	Cytoplasmic	Cytoplasmic	Cytoplasmic	:	0.402491	0.433136	2.25778	0.0147662	0.0506705	0.114203	0.0444654	0.202887	0.116599	0.232317	0.0490936	1.08159	Cytoplasmic	AT1G04350
#13	Cytoplasmic	Cytoplasmic	Cytoplasmic	Cytoplasmic	Chloroplast	:	0.103569	0.3429	3.08395	0.00594454	0.0233094	0.0616328	0.0025609	0.0399811	0.942919	0.0457757	0.00726837	0.340187	Cytoplasmic	AT4G02485
#14	Nuclear	Mitochondrial	Nuclear	Cytoplasmic	Cytoplasmic	:	0.271054	0.272412	1.35802	0.0180989	0.0422666	0.0834846	0.0388033	0.957027	0.354553	0.0778251	0.0552107	1.47124	Nuclear	AT1G47990
#15	Nuclear	Nuclear	Nuclear	Nuclear	Nuclear	:	0.22272	0.158614	0.0867643	0.00405655	0.0134157	0.00249597	0.00535418	0.233547	0.0398537	0.0151505	0.0333231	4.18471	Nuclear	AT2G22260
#16	Cytoplasmic	Cytoplasmic	Nuclear	Extracellular	Cytoplasmic	:	0.408353	0.173646	2.30577	0.0122513	0.0567086	0.0880397	0.018604	0.32652	0.206952	0.0874199	0.0270893	1.28865	Cytoplasmic	AT2G34555
#17	Cytoplasmic	Cytoplasmic	Nuclear	Cytoplasmic	Cytoplasmic	:	0.174945	0.0376556	2.49963	0.0057316	0.110211	0.0429395	0.0362828	0.699039	0.187009	0.0794222	0.0313361	1.0958	Cytoplasmic	AT2G36690
#18	Cytoplasmic	Cytoplasmic	Cytoplasmic	Cytoplasmic	Cytoplasmic	:	0.109055	0.0302522	3.54855	0.00637836	0.0470405	0.0191249	0.00429201	0.194715	0.112495	0.0310156	0.00490765	0.892169	Cytoplasmic	AT5G54000
#19	Nuclear	Cytoplasmic	Cytoplasmic	Cytoplasmic	Cytoplasmic	:	0.0229328	0.0251052	2.17492	0.0146256	0.010648	0.031872	0.0394932	0.706313	0.171989	0.0912492	0.0216493	1.68921	Cytoplasmic	AT3G11180.2
#20	Cytoplasmic	Cytoplasmic	Extracellular	Cytoplasmic	Nuclear	:	0.898779	0.341541	1.63628	0.0135672	0.0689842	0.0454124	0.132162	0.41196	0.274932	0.115565	0.0929435	0.967873	Cytoplasmic	AT3G60290
#21	Nuclear	Nuclear	Nuclear	Nuclear	Nuclear	:	0.0831645	0.0514952	0.287643	0.00598349	0.0316754	0.0127936	0.0145806	0.205344	0.34639	0.0128632	0.0300698	3.918	Nuclear	AT3G14160
#22	PlasmaMembrane	PlasmaMembrane	Vacuole	Extracellular	PlasmaMembrane	:	1.3233	1.88421	0.42516	0.0148131	0.192407	0.0257477	0.0840687	0.218346	0.138734	0.059237	0.53753	0.0964387	PlasmaMembrane	AT2G23096
#23	Cytoplasmic	Cytoplasmic	Cytoplasmic	Peroxisomal	Cytoplasmic	:	0.10335	0.0266152	3.40631	0.00592128	0.0617305	0.105856	0.0336175	0.300279	0.232748	0.563101	0.0261562	0.134316	Cytoplasmic	AT3G12900
#24	Nuclear	Chloroplast	Extracellular	Mitochondrial	Cytoplasmic	:	0.644557	0.455738	1.52703	0.0137483	0.0984524	0.0656638	0.14585	0.752138	0.452363	0.0977061	0.0604042	0.686346	Cytoplasmic	AT2G44800
#25	Nuclear	Cytoplasmic	Nuclear	Cytoplasmic	Cytoplasmic	:	0.0368577	0.0153116	2.69763	0.0122229	0.0176385	0.0211967	0.00338072	0.162161	0.014592	0.0144691	0.011381	1.99316	Cytoplasmic	AT2G19590
#26	Cytoplasmic	Cytoplasmic	Cytoplasmic	Extracellular	Cytoplasmic	:	0.358902	0.27971	2.65201	0.0123069	0.0977397	0.122803	0.176034	0.491945	0.217509	0.174511	0.0278816	0.388648	Cytoplasmic	AT3G61400
#27	PlasmaMembrane	Mitochondrial	Mitochondrial	Nuclear	Extracellular	:	0.628871	1.35353	0.215613	0.0100294	0.03803	0.024202	0.131988	0.724504	0.466612	0.132213	0.266218	1.00819	PlasmaMembrane	AT1G31600
#28	Cytoplasmic	Cytoplasmic	Cytoplasmic	Cytoplasmic	Cytoplasmic	:	0.086802	0.042944	3.85821	0.00458275	0.0463129	0.0255782	0.00976265	0.411888	0.0986047	0.169903	0.0153933	0.230021	Cytoplasmic	AT1G06640
#29	Cytoplasmic	Cytoplasmic	Cytoplasmic	Cytoplasmic	Cytoplasmic	:	0.230603	0.0529603	4.01079	0.0073678	0.0859891	0.0526099	0.0259855	0.142676	0.0924107	0.0931663	0.0185824	0.186858	Cytoplasmic	AT5G20550
#30	Chloroplast	Extracellular	Mitochondrial	Extracellular	PlasmaMembrane	:	1.00232	0.669751	0.603426	0.0201722	0.185365	0.0989265	0.279128	0.783034	0.785243	0.0908146	0.243248	0.238575	Extracellular	AT2G17720
#31	Nuclear	Cytoplasmic	Cytoplasmic	Cytoplasmic	Cytoplasmic	:	0.131499	0.157553	2.81977	0.00751937	0.0468126	0.0844972	0.0219792	0.178969	0.0907056	0.132915	0.0306939	1.29709	Cytoplasmic	AT5G59530
#32	Nuclear	Nuclear	Nuclear	Nuclear	Nuclear	:	0.0603032	0.0343487	1.16595	0.0021088	0.00482933	0.0399171	0.00485027	0.124334	0.0254922	0.0245946	0.0101246	3.50315	Nuclear	AT1G48980
#33	PlasmaMembrane	Extracellular	Cytoplasmic	Cytoplasmic	Extracellular	:	1.00195	0.627871	1.24038	0.014451	0.129169	0.110629	0.139194	0.577273	0.34334	0.349393	0.0785909	0.387762	Cytoplasmic	AT4G10500
#34	Cytoplasmic	Cytoplasmic	Cytoplasmic	Cytoplasmic	Cytoplasmic	:	0.102896	0.016791	4.26551	0.00306297	0.0269201	0.0117901	0.0115698	0.135614	0.146761	0.0348763	0.0268528	0.217356	Cytoplasmic	AT3G50210
#35	Cytoplasmic	Mitochondrial	Cytoplasmic	Cytoplasmic	Cytoplasmic	:	0.0430662	0.120479	2.54776	0.0101507	0.0307342	0.0279672	0.0285953	1.4441	0.199965	0.127812	0.00727672	0.4121	Cytoplasmic	AT2G30830
#36	Cytoplasmic	Extracellular	Cytoplasmic	Cytoplasmic	Lysosomal	:	1.40156	0.200803	1.75145	0.00960024	0.0215459	0.0159077	0.572204	0.210501	0.102416	0.0719301	0.0408994	0.601174	Cytoplasmic	AT3G46500
#37	Cytoplasmic	Cytoplasmic	Cytoplasmic	Cytoplasmic	Cytoplasmic	:	0.0387921	0.0131179	4.33444	0.00482757	0.24124	0.0297843	0.00178049	0.108603	0.032484	0.0244588	0.00283716	0.16763	Cytoplasmic	AT4G22880
#38	Nuclear	Extracellular	Extracellular	Extracellular	Extracellular	:	3.13129	0.103978	0.371047	0.00489192	0.187586	0.0367766	0.0357297	0.18622	0.171112	0.0297042	0.124213	0.617455	Extracellular	AT3G06300
#39	Cytoplasmic	Extracellular	Cytoplasmic	Cytoplasmic	Cytoplasmic	:	0.637128	0.313348	1.90714	0.0123593	0.117214	0.097321	0.258797	0.618022	0.44647	0.239587	0.0548556	0.297762	Cytoplasmic	AT1G06620
#40	Cytoplasmic	Cytoplasmic	Cytoplasmic	Nuclear	Cytoplasmic	:	0.309105	0.037019	2.95835	0.00890985	0.0624074	0.0179089	0.0386494	0.211519	0.0897817	0.0779446	0.133001	1.0554	Cytoplasmic	AT3G46490
#41	Cytoplasmic	Cytoplasmic	Cytoplasmic	Cytoplasmic	Cytoplasmic	:	0.0974344	0.0667341	3.99428	0.00342366	0.060968	0.0370324	0.00805155	0.264836	0.0608869	0.0461705	0.0112472	0.348942	Cytoplasmic	AT1G49390
#42	Cytoplasmic	Mitochondrial	Cytoplasmic	Peroxisomal	Cytoplasmic	:	0.634011	0.452089	1.56632	0.0131191	0.064821	0.0486306	0.0624971	0.443768	0.153042	0.904651	0.0355316	0.621522	Cytoplasmic	AT5G43440
#43	Nuclear	Cytoplasmic	Nuclear	Nuclear	Nuclear	:	0.433592	0.201551	1.26877	0.011455	0.0768229	0.0773705	0.0397035	0.166317	0.0751182	0.159266	0.0476574	2.44238	Nuclear	AT5G51810
#44	Extracellular	PlasmaMembrane	Cytoplasmic	Cytoplasmic	Extracellular	:	1.06763	0.838328	1.19543	0.0187964	0.284715	0.080974	0.0626795	0.170993	0.126056	0.156294	0.0567283	0.941375	Cytoplasmic	AT1G68080
#45	Cytoplasmic	Cytoplasmic	Cytoplasmic	Cytoplasmic	Chloroplast	:	0.0237691	0.0776201	2.63501	0.0139661	0.0361121	0.133163	0.00644062	0.425345	0.94543	0.0444657	0.0105982	0.648079	Cytoplasmic	AT4G25300
#46	Chloroplast	Cytoplasmic	Cytoplasmic	Mitochondrial	Nuclear	:	0.0981369	0.200863	1.53589	0.0119916	0.0257691	0.0407238	0.0144909	0.903944	1.05451	0.0795584	0.0427865	0.991334	Cytoplasmic	AT1G02400
#47	Nuclear	Cytoplasmic	Nuclear	Cytoplasmic	Chloroplast	:	0.0459009	0.0931331	2.33983	0.0124112	0.0680688	0.0154825	0.00881584	0.369996	0.648749	0.0744455	0.124556	1.19861	Cytoplasmic	AT1G11780
#48	PlasmaMembrane	PlasmaMembrane	Cytoplasmic	Cytoplasmic	Lysosomal	:	0.575251	0.753898	1.42219	0.013228	0.116584	0.0436606	0.580202	0.578891	0.366042	0.111902	0.104142	0.334004	Cytoplasmic	AT4G16765
#49	Cytoplasmic	Extracellular	Extracellular	Extracellular	Extracellular	:	2.35001	0.201247	0.792339	0.014912	0.402389	0.0445518	0.0709928	0.184702	0.200793	0.0389773	0.143404	0.555685	Extracellular	AT3G28490
#50	Lysosomal	Mitochondrial	Cytoplasmic	Cytoplasmic	Mitochondrial	:	0.640911	0.391166	1.07085	0.018633	0.173317	0.0597011	0.466746	1.1256	0.160462	0.367009	0.0276765	0.497934	Mitochondrial	AT1G15550
#51	Cytoplasmic	Cytoplasmic	Cytoplasmic	Mitochondrial	Cytoplasmic	:	0.336085	0.179103	2.25885	0.0217896	0.0550035	0.0650461	0.046316	1.15123	0.38157	0.102951	0.0734651	0.328595	Cytoplasmic	AT1G30040
#52	Cytoplasmic	Mitochondrial	Nuclear	Mitochondrial	Cytoplasmic	:	0.184187	0.304598	1.79612	0.0128364	0.0517457	0.0504393	0.0298653	1.40884	0.185019	0.274133	0.0276887	0.674526	Cytoplasmic	AT1G06645
#53	Cytoplasmic	Cytoplasmic	Cytoplasmic	Cytoplasmic	Mitochondrial	:	0.0237344	0.0355389	2.85247	0.0105614	0.0239097	0.0129828	0.00532638	0.698405	0.483626	0.129242	0.0188221	0.705382	Cytoplasmic	AT1G14120
#54	Mitochondrial	Extracellular	PlasmaMembrane	Cytoplasmic	Cytoplasmic	:	0.425344	0.753989	1.55489	0.0185485	0.0991869	0.0560096	0.0870022	0.779014	0.155569	0.315388	0.0282354	0.726819	Cytoplasmic	AT4G21690
#55	Cytoplasmic	Cytoplasmic	Cytoplasmic	Nuclear	Cytoplasmic	:	0.0692924	0.0948331	3.06279	0.0201017	0.173762	0.038122	0.0158536	0.103921	0.0553834	0.11765	0.0364457	1.21184	Cytoplasmic	AT3G19000
#56	Cytoplasmic	Cytoplasmic	Nuclear	Chloroplast	Mitochondrial	:	0.332992	0.0913509	1.29993	0.00727544	0.126	0.0623317	0.0222187	0.652183	0.799019	0.035506	0.0260762	1.54512	Nuclear	AT4G16770
#57	Extracellular	Nuclear	Nuclear	Nuclear	Mitochondrial	:	0.535678	0.124997	0.221378	0.00695601	0.061486	0.00817227	0.166976	0.917751	0.0261123	0.0358315	0.0593492	2.83531	Nuclear	AT3G63290
#58	PlasmaMembrane	Cytoplasmic	Cytoplasmic	Cytoplasmic	Cytoplasmic	:	0.169874	0.629479	2.24923	0.0228027	0.10486	0.0527701	0.0501027	0.420928	0.32443	0.528496	0.0230965	0.423926	Cytoplasmic	AT5G12270
#59	Cytoplasmic	Cytoplasmic	Cytoplasmic	Cytoplasmic	Cytoplasmic	:	0.0797628	0.0276015	2.88746	0.0114767	0.032078	0.0392347	0.0160014	0.50059	0.858931	0.205581	0.0718212	0.269466	Cytoplasmic	AT4G03050.2
#60	Cytoplasmic	Cytoplasmic	Cytoplasmic	Cytoplasmic	Cytoplasmic	:	0.02329	0.00523773	4.06851	0.0067142	0.302491	0.0257286	0.0093763	0.204293	0.0206885	0.0211587	0.00798219	0.304531	Cytoplasmic	AT1G12010
#61	Nuclear	Cytoplasmic	Mitochondrial	Nuclear	Nuclear	:	0.0299714	0.198787	0.528139	0.0136593	0.00561066	0.00896757	0.00611894	0.795693	0.492632	0.013031	0.0108641	2.89652	Nuclear	AT5G01780.2
#62	Nuclear	Extracellular	Nuclear	Cytoplasmic	Nuclear	:	0.676795	0.244653	1.76722	0.00431043	0.031056	0.0207478	0.031419	0.404293	0.157256	0.0965432	0.0165822	1.54912	Cytoplasmic	AT3G46480
#63	Cytoplasmic	Cytoplasmic	Cytoplasmic	Nuclear	Cytoplasmic	:	0.0719657	0.19885	3.21179	0.00486331	0.396228	0.0693674	0.0271412	0.115561	0.329541	0.096347	0.0336654	0.444678	Cytoplasmic	AT5G63600.2
#64	Chloroplast	Cytoplasmic	PlasmaMembrane	Chloroplast	Cytoplasmic	:	0.476748	0.454408	1.38558	0.0129183	0.092901	0.0212605	0.150682	0.910628	1.07007	0.217841	0.0684933	0.138472	Cytoplasmic	AT2G43080
#65	Chloroplast	Mitochondrial	Mitochondrial	Nuclear	PlasmaMembrane	:	0.458931	0.903222	0.364642	0.0174309	0.0731788	0.034585	0.193089	1.0812	0.966976	0.0844408	0.169431	0.652876	Mitochondrial	AT4G33910
#66	Cytoplasmic	Cytoplasmic	Cytoplasmic	Extracellular	Nuclear	:	0.670987	0.599767	1.43635	0.0187612	0.378377	0.120971	0.178854	0.366955	0.340565	0.127119	0.170862	0.590427	Cytoplasmic	AT4G35810
#67	Cytoplasmic	Cytoplasmic	Cytoplasmic	Cytoplasmic	Cytoplasmic	:	0.0835607	0.139953	3.01172	0.00752038	0.211485	0.203405	0.0257143	0.365459	0.279004	0.0727719	0.0502375	0.549167	Cytoplasmic	AT1G55290
#68	Cytoplasmic	Mitochondrial	Nuclear	Cytoplasmic	Cytoplasmic	:	0.351288	0.0435012	2.20099	0.0125174	0.018776	0.0350156	0.0222366	0.790048	0.0823281	0.162851	0.00946785	1.27098	Cytoplasmic	AT1G06650.2
#69	Chloroplast	Extracellular	Mitochondrial	Extracellular	PlasmaMembrane	:	1.23558	0.738299	0.301223	0.013232	0.128773	0.0547698	0.0760523	0.609316	0.587738	0.0533506	0.0550925	1.14658	Extracellular	AT4G25600
#70	Cytoplasmic	Cytoplasmic	Cytoplasmic	Golgi	Cytoplasmic	:	0.446	0.0816982	2.37898	0.00910579	0.105896	0.267101	0.0952452	0.697194	0.0668094	0.0870906	0.1255	0.639381	Cytoplasmic	AT1G60980
#71	Nuclear	Cytoplasmic	Nuclear	Cytoplasmic	Cytoplasmic	:	0.0699275	0.0547037	2.5826	0.00850055	0.0204422	0.376551	0.0151293	0.197224	0.12365	0.113105	0.00872656	1.42944	Cytoplasmic	AT1G78550
#72	Mitochondrial	Mitochondrial	Mitochondrial	Lysosomal	Nuclear	:	0.686227	0.269285	0.375335	0.0287708	0.100838	0.0513253	0.289397	0.948995	0.723034	0.0923632	0.369963	1.06447	Nuclear	AT5G51880
#73	Chloroplast	Mitochondrial	Mitochondrial	Extracellular	PlasmaMembrane	:	1.07842	0.810481	0.442154	0.0100516	0.182326	0.0532833	0.0998512	1.19569	0.819954	0.0824531	0.0939599	0.13138	Mitochondrial	AT5G66060
#74	Nuclear	Mitochondrial	Mitochondrial	Mitochondrial	Nuclear	:	0.203078	0.275972	0.94409	0.0137887	0.0227412	0.0685914	0.144345	1.32155	0.0871098	0.130027	0.0112754	1.77743	Nuclear	AT1G03410
#75	Nuclear	Cytoplasmic	Nuclear	Cytoplasmic	Nuclear	:	0.185065	0.376995	2.09182	0.0289644	0.0421494	0.116672	0.0201306	0.382163	0.436092	0.0581233	0.0402478	1.22158	Cytoplasmic	AT4G21200
#76	Nuclear	Cytoplasmic	Cytoplasmic	Cytoplasmic	Cytoplasmic	:	0.113286	0.342913	2.60646	0.0105341	0.0807159	0.114018	0.023766	0.26918	0.192905	0.205018	0.0358896	1.00532	Cytoplasmic	AT5G59540
#77	Cytoplasmic	Cytoplasmic	Cytoplasmic	Cytoplasmic	Cytoplasmic	:	0.0727577	0.0221798	3.01247	0.00650038	0.0500969	0.0168203	0.00686086	0.69021	0.04814	0.0880749	0.00899214	0.9769	Cytoplasmic	AT1G15540
#78	Nuclear	Cytoplasmic	Nuclear	Nuclear	Cytoplasmic	:	0.0479088	0.118015	2.2526	0.00441014	0.0329721	0.142702	0.016199	0.175757	0.208291	0.0541672	0.0244821	1.9225	Cytoplasmic	AT3G47190
#79	Nuclear	Mitochondrial	Nuclear	Nuclear	Nuclear	:	0.110549	0.0594911	0.804827	0.0140754	0.00861557	0.00963691	0.0106089	0.77781	0.0408516	0.0463616	0.0185313	3.09864	Nuclear	AT1G22950
#80	Mitochondrial	Mitochondrial	Mitochondrial	Nuclear	Nuclear	:	0.163596	0.22117	0.60412	0.0123159	0.0445153	0.0365625	0.124824	1.38358	0.503849	0.0326162	0.0677192	1.80513	Nuclear	AT3G14140
#81	Nuclear	Nuclear	Nuclear	PlasmaMembrane	Nuclear	:	0.121649	0.690632	0.482461	0.067903	0.0138002	0.0624491	0.027071	0.164643	0.022811	0.0217955	0.0111128	3.31367	Nuclear	AT1G14710
#82	Nuclear	Nuclear	Nuclear	Nuclear	Cytoplasmic	:	0.361639	0.342785	1.12838	0.0162498	0.0812556	0.0228444	0.0769237	0.675927	0.049372	0.0904728	0.0442614	2.10989	Nuclear	AT1G80320
#83	Cytoplasmic	Cytoplasmic	Cytoplasmic	Extracellular	Extracellular	:	0.823209	0.409418	2.24552	0.0104157	0.108306	0.0365592	0.146351	0.237957	0.153025	0.0816385	0.0827117	0.664884	Cytoplasmic	AT1G04380
#84	Cytoplasmic	Cytoplasmic	Cytoplasmic	Cytoplasmic	Cytoplasmic	:	0.622795	0.266682	1.87073	0.0160116	0.304484	0.0712054	0.0807384	0.644161	0.165474	0.30035	0.0700418	0.58733	Cytoplasmic	AT5G07200
#85	Cytoplasmic	Cytoplasmic	Cytoplasmic	Cytoplasmic	Cytoplasmic	:	0.036781	0.0307507	3.03457	0.0115402	0.0475053	0.0152529	0.0158448	0.3587	0.147122	0.243134	0.0175292	1.04127	Cytoplasmic	AT5G05600
#86	Nuclear	Extracellular	Nuclear	Cytoplasmic	Extracellular	:	1.18129	0.287499	1.36473	0.0150695	0.0911775	0.1519	0.0357828	0.248722	0.19641	0.139883	0.0524316	1.2351	Cytoplasmic	AT4G10490
#87	Nuclear	Cytoplasmic	Cytoplasmic	Mitochondrial	Cytoplasmic	:	0.0725677	0.0705681	2.58698	0.00952069	0.0280768	0.0440854	0.00726789	0.957172	0.309525	0.0423661	0.00556723	0.866301	Cytoplasmic	AT4G22870.2
#88	Nuclear	Cytoplasmic	Cytoplasmic	Cytoplasmic	Cytoplasmic	:	0.0217859	0.0296831	3.59097	0.00509902	0.0489536	0.0434001	0.00264168	0.188684	0.0937083	0.0540853	0.00321092	0.917776	Cytoplasmic	AT1G17020
#89	Cytoplasmic	Cytoplasmic	Cytoplasmic	Cytoplasmic	Cytoplasmic	:	0.110588	0.0166532	3.37361	0.0183085	0.0633041	0.0138436	0.0179385	0.149192	0.0801284	0.0908008	0.0111531	1.05448	Cytoplasmic	AT3G19010
#90	Chloroplast	Nuclear	Nuclear	Extracellular	Cytoplasmic	:	0.479451	0.36707	0.764412	0.0136713	0.0806556	0.0686714	0.0570596	0.218685	0.678562	0.0328829	0.0421473	2.19673	Nuclear	AT5G58660
#91	Lysosomal	Mitochondrial	Extracellular	Peroxisomal	Mitochondrial	:	0.728851	0.59886	0.49753	0.0158591	0.217371	0.0322622	0.579642	0.882156	0.298631	0.905376	0.0238625	0.219599	Peroxisomal	AT1G80340
#92	Cytoplasmic	Cytoplasmic	Nuclear	Cytoplasmic	Cytoplasmic	:	0.0848727	0.023144	2.99734	0.00542567	0.108595	0.043037	0.0171708	0.170371	0.105738	0.0366924	0.0209088	1.3867	Cytoplasmic	AT3G21420
#93	Nuclear	Extracellular	Nuclear	PlasmaMembrane	Extracellular	:	1.54948	0.593922	0.832802	0.00555285	0.0307005	0.0814933	0.0346833	0.192639	0.227775	0.0398734	0.0126595	1.39842	Extracellular	AT4G20350.2
#94	Cytoplasmic	Cytoplasmic	Cytoplasmic	Cytoplasmic	Cytoplasmic	:	0.166923	0.0705594	3.77502	0.00485837	0.249368	0.0373802	0.0362053	0.267058	0.169599	0.0369056	0.0157948	0.170329	Cytoplasmic	AT5G63580
#95	Nuclear	Nuclear	Nuclear	Extracellular	Cytoplasmic	:	0.666427	0.451982	1.15011	0.0131831	0.0995733	0.0397277	0.0339303	0.260421	0.090121	0.0683004	0.0440489	2.08217	Nuclear	AT4G25420
#96	Nuclear	Nuclear	Nuclear	Nuclear	Nuclear	:	0.406983	0.338975	0.355995	0.0120133	0.0298141	0.135705	0.0295993	0.38108	0.0228384	0.0198296	0.0179558	3.24921	Nuclear	AT2G48080
#97	Cytoplasmic	Cytoplasmic	Cytoplasmic	Cytoplasmic	Cytoplasmic	:	0.0366969	0.0262506	3.85304	0.00587853	0.191241	0.0760666	0.0258489	0.142646	0.36903	0.045323	0.0130924	0.214886	Cytoplasmic	AT5G63590
#98	Cytoplasmic	Cytoplasmic	Nuclear	Cytoplasmic	Cytoplasmic	:	0.250648	0.18664	2.91208	0.00785101	0.19361	0.0190246	0.0934655	0.240047	0.0911133	0.0959637	0.0519368	0.857621	Cytoplasmic	AT1G52790
#99	Cytoplasmic	Cytoplasmic	Cytoplasmic	Cytoplasmic	Cytoplasmic	:	0.0972028	0.0649841	2.81476	0.00970352	0.0912086	0.0666238	0.0308768	0.80066	0.463	0.102272	0.0196386	0.439072	Cytoplasmic	AT2G25450
#100	Nuclear	Extracellular	Mitochondrial	Cytoplasmic	Nuclear	:	0.737266	0.46656	0.54768	0.0186734	0.0636533	0.060841	0.189263	0.968582	0.498472	0.112988	0.11524	1.22078	Nuclear	AT4G16330.2
#101	Cytoplasmic	Mitochondrial	Cytoplasmic	Cytoplasmic	Cytoplasmic	:	0.359344	0.335917	2.21565	0.0134298	0.10316	0.190483	0.197199	0.833178	0.122594	0.0961302	0.0307461	0.502165	Cytoplasmic	AT2G30840
#102	Nuclear	Cytoplasmic	Cytoplasmic	Cytoplasmic	Cytoplasmic	:	0.230189	0.0775552	2.59381	0.00635175	0.118284	0.0589742	0.0137494	0.472733	0.16167	0.0476353	0.0144204	1.20463	Cytoplasmic	AT4G23340
#103	Chloroplast	Cytoplasmic	Nuclear	Cytoplasmic	Nuclear	:	0.270109	0.699259	1.27005	0.0144984	0.116259	0.24717	0.0310377	0.130258	0.58313	0.03971	0.0150545	1.58346	Nuclear	AT2G06960
#104	Cytoplasmic	Cytoplasmic	Cytoplasmic	Cytoplasmic	Cytoplasmic	:	0.0129163	0.00475269	4.09849	0.00282528	0.167003	0.0277763	0.00137724	0.0459539	0.0122183	0.0107286	0.00923797	0.606717	Cytoplasmic	AT1G05010
#105	Cytoplasmic	Cytoplasmic	Cytoplasmic	Cytoplasmic	Cytoplasmic	:	0.0184388	0.0147415	4.08657	0.00788255	0.0555423	0.0195808	0.00706327	0.360568	0.101636	0.0683147	0.00682711	0.252831	Cytoplasmic	AT5G08640
#106	Cytoplasmic	Cytoplasmic	Cytoplasmic	Mitochondrial	Mitochondrial	:	0.154594	0.0374001	1.72086	0.015956	0.0227083	0.0251147	0.0820604	1.63139	0.610443	0.142483	0.0242737	0.53272	Cytoplasmic	AT2G38240
#107	Cytoplasmic	Cytoplasmic	Cytoplasmic	Cytoplasmic	Cytoplasmic	:	0.0352596	0.0841242	3.14787	0.00786303	0.0254006	0.0414954	0.00788819	0.278587	0.142108	0.127394	0.00282013	1.09919	Cytoplasmic	AT1G17010
#108	Cytoplasmic	Cytoplasmic	Cytoplasmic	Cytoplasmic	Cytoplasmic	:	0.068157	0.00541741	3.46719	0.00821081	0.291967	0.0593693	0.00969522	0.214324	0.0214011	0.019677	0.0285814	0.806006	Cytoplasmic	AT1G62380
#109	Nuclear	Extracellular	Cytoplasmic	Peroxisomal	Cytoplasmic	:	0.598279	0.3898	1.52485	0.0125517	0.077009	0.139842	0.0584985	0.333452	0.174638	0.375941	0.0800715	1.23507	Cytoplasmic	AT5G43450
#110	Cytoplasmic	Cytoplasmic	Cytoplasmic	Cytoplasmic	Cytoplasmic	:	0.194419	0.0589032	3.85826	0.00603219	0.0445114	0.0215687	0.0307069	0.257848	0.0581368	0.0849747	0.0847363	0.299906	Cytoplasmic	AT3G49620
#111	Mitochondrial	Mitochondrial	Mitochondrial	Extracellular	Extracellular	:	1.22336	0.628644	0.340804	0.0121479	0.36737	0.030927	0.280899	1.39461	0.391173	0.0804454	0.14221	0.107413	Mitochondrial	AT1G20270
#112	Chloroplast	Cytoplasmic	Cytoplasmic	Cytoplasmic	Cytoplasmic	:	0.0923818	0.350892	2.46326	0.00588701	0.172096	0.0241668	0.0280837	0.369215	1.02535	0.189052	0.0161662	0.263443	Cytoplasmic	AT1G80330
#113	Cytoplasmic	Cytoplasmic	Cytoplasmic	Cytoplasmic	Cytoplasmic	:	0.0805194	0.0341604	4.05999	0.00434198	0.0440341	0.0562632	0.00573144	0.260543	0.19081	0.0944921	0.0128052	0.156311	Cytoplasmic	AT5G20400
#114	PlasmaMembrane	Nuclear	Extracellular	Extracellular	Extracellular	:	1.87067	0.447986	0.477841	0.014734	0.180302	0.185796	0.0740837	0.342809	0.266107	0.0374315	0.153593	0.948652	Extracellular	AT3G28480.2
#115	Cytoplasmic	Mitochondrial	Cytoplasmic	Extracellular	Cytoplasmic	:	0.641016	0.309191	1.62762	0.0143115	0.0830621	0.0493873	0.273132	0.625356	0.229369	0.0595959	0.10638	0.981585	Cytoplasmic	AT1G78440
#116	Cytoplasmic	Cytoplasmic	Cytoplasmic	Cytoplasmic	Cytoplasmic	:	0.110758	0.0578312	3.36684	0.00974154	0.194977	0.0244825	0.0445956	0.203128	0.267672	0.0733073	0.02203	0.624641	Cytoplasmic	AT5G43935
#117	Cytoplasmic	Cytoplasmic	Cytoplasmic	Nuclear	Cytoplasmic	:	0.127192	0.0761372	3.01449	0.00675053	0.0900497	0.0118799	0.00856842	0.162456	0.305538	0.0230001	0.109298	1.06464	Cytoplasmic	AT5G51310
#118	Nuclear	Mitochondrial	Nuclear	Cytoplasmic	Nuclear	:	0.242046	0.864766	0.983893	0.0159129	0.036119	0.0586812	0.0127768	0.899681	0.364343	0.169199	0.0170814	1.3355	Nuclear	AT4G35820
#119	Cytoplasmic	Extracellular	Cytoplasmic	Cytoplasmic	Cytoplasmic	:	0.642562	0.0311679	3.03723	0.0072447	0.0865323	0.0107379	0.240426	0.204472	0.0929625	0.0409962	0.0525267	0.553136	Cytoplasmic	AT1G35190
#120	Chloroplast	PlasmaMembrane	Cytoplasmic	Nuclear	Chloroplast	:	0.705704	0.507619	0.8688	0.0136763	0.108649	0.0320049	0.18516	0.5572	0.844076	0.13919	0.174165	0.863755	Cytoplasmic	AT1G44090
#121	Cytoplasmic	Cytoplasmic	Cytoplasmic	Cytoplasmic	Cytoplasmic	:	0.0519823	0.0098797	3.63014	0.00696581	0.184762	0.0426885	0.0046192	0.162583	0.138808	0.186496	0.0119842	0.569095	Cytoplasmic	AT3G51240
#122	Cytoplasmic	Cytoplasmic	Cytoplasmic	Cytoplasmic	Cytoplasmic	:	0.109742	0.0187404	3.43566	0.0124551	0.560319	0.116425	0.0144501	0.133187	0.0967393	0.0321511	0.0420167	0.428118	Cytoplasmic	AT1G77330
#123	Cytoplasmic	Cytoplasmic	Cytoplasmic	Cytoplasmic	Cytoplasmic	:	0.0425138	0.0332851	3.64417	0.0118363	0.0362701	0.0877411	0.00629982	0.437852	0.26195	0.106501	0.0184436	0.313138	Cytoplasmic	AT1G14130
#124	Nuclear	Nuclear	Nuclear	Nuclear	Nuclear	:	0.0378803	0.0447883	0.874805	0.00399654	0.009763	0.0138931	0.00415346	0.0475457	0.287845	0.00524723	0.0147393	3.65534	Nuclear	AT4G36090.3
#125	Cytoplasmic	Cytoplasmic	Cytoplasmic	Cytoplasmic	Cytoplasmic	:	0.0777633	0.0933222	3.18024	0.00865933	0.35192	0.128794	0.0174285	0.308754	0.377779	0.159658	0.0802883	0.215398	Cytoplasmic	AT3G13610
#126	Nuclear	Cytoplasmic	Nuclear	Cytoplasmic	Nuclear	:	0.253213	0.0286446	2.03671	0.00360644	0.110635	0.0332828	0.0066592	0.134366	0.0330732	0.0347853	0.0239059	2.30112	Nuclear	AT4G03070
#127	Nuclear	Cytoplasmic	Cytoplasmic	Chloroplast	Cytoplasmic	:	0.586603	0.326979	1.96098	0.0138134	0.0490226	0.141203	0.0958305	0.416634	0.424447	0.0877819	0.0473232	0.849381	Cytoplasmic	AT5G24530
#128	Cytoplasmic	Nuclear	Cytoplasmic	Nuclear	Nuclear	:	0.225076	0.152159	1.2501	0.0567293	0.119829	0.345439	0.0243191	0.330025	0.179194	0.0634311	0.0218576	2.23185	Nuclear	AT4G02940
#129	Cytoplasmic	Cytoplasmic	Cytoplasmic	Cytoplasmic	Cytoplasmic	:	0.0285387	0.0360267	3.75895	0.00631374	0.48022	0.0257579	0.00376139	0.145779	0.152849	0.0480176	0.00717471	0.306611	Cytoplasmic	AT4G25310
#130	Extracellular	Cytoplasmic	Cytoplasmic	Nuclear	Chloroplast	:	0.891097	0.0589847	1.65355	0.0288012	0.0488117	0.0271537	0.0182896	0.238974	0.907435	0.154061	0.113221	0.859619	Cytoplasmic	AT4G03060

## Sheet: S4(b)
Supplementary Table S4(b) The cellular localization prediction of 2OGD superfamily members in Brassica napus
#SeqNO.	Comp.Result	Di-pep.Result	part-Comp.Result	chemo-type.Result	Neighbor	#Combined:	extra	plas	cytop	cytos	er	golgi	lyso	mito	chlo	pero	vacu	nuc	#Most-likely-Location	#SeqName
#1	Chloroplast	Cytoplasmic	Cytoplasmic	Cytoplasmic	Chloroplast	:	0.0319011	0.074356	2.56319	0.0134079	0.0795989	0.0253014	0.00756891	0.318095	0.994711	0.0901818	0.0394805	0.762211	Cytoplasmic	BnaC08g41850D
#2	Chloroplast	Cytoplasmic	Cytoplasmic	Cytoplasmic	Chloroplast	:	0.045411	0.0923876	2.01715	0.0139226	0.081947	0.0206699	0.0103096	0.466175	1.3861	0.0976255	0.0310042	0.7373	Cytoplasmic	BnaA09g47540D
#3	Nuclear	Nuclear	Nuclear	PlasmaMembrane	Nuclear	:	0.247695	0.686775	0.851699	0.0809369	0.0458972	0.219038	0.0492976	0.246817	0.0564523	0.0525455	0.02348	2.43937	Nuclear	BnaA06g09520D
#4	Nuclear	Nuclear	Nuclear	PlasmaMembrane	Nuclear	:	0.360852	0.4685	0.636354	0.0846549	0.0425856	0.235417	0.0928841	0.18185	0.0417284	0.0439285	0.0262195	2.78503	Nuclear	BnaC05g10890D
#5	Nuclear	Nuclear	Cytoplasmic	PlasmaMembrane	Nuclear	:	0.123697	0.795021	1.11475	0.0359043	0.0225012	0.17414	0.0361681	0.223735	0.296196	0.0232524	0.0287179	2.12592	Nuclear	BnaC08g39370D
#6	Nuclear	Nuclear	Cytoplasmic	Nuclear	Cytoplasmic	:	0.289836	0.49852	1.11913	0.0404809	0.0463814	0.135543	0.0856207	0.29707	0.479623	0.0418922	0.0528837	1.91302	Nuclear	BnaA09g45520D
#7	Nuclear	Nuclear	Nuclear	PlasmaMembrane	Nuclear	:	0.360593	0.60389	0.890844	0.0763487	0.0305894	0.0961396	0.0579343	0.178106	0.0737512	0.058102	0.0316482	2.54205	Nuclear	BnaC08g16340D
#8	Nuclear	Nuclear	Nuclear	PlasmaMembrane	Nuclear	:	0.526108	0.414491	0.886959	0.0520542	0.0616652	0.0781339	0.0632454	0.249678	0.233746	0.0723441	0.0615148	2.30006	Nuclear	BnaA08g31420D
#9	Nuclear	Nuclear	Nuclear	Chloroplast	Extracellular	:	1.06661	0.240857	0.145092	0.0044407	0.0187411	0.0107904	0.0291744	0.195656	0.497884	0.0252265	0.0914519	2.67408	Nuclear	BnaA08g07840D
#10	Nuclear	Nuclear	Nuclear	Chloroplast	Extracellular	:	0.744883	0.1392	0.200873	0.00458001	0.0072558	0.0120269	0.0101112	0.333057	0.424751	0.0151192	0.0440991	3.06404	Nuclear	BnaC08g09030D
#11	Nuclear	Nuclear	Nuclear	Nuclear	Nuclear	:	0.0401807	0.0409948	0.554586	0.0114275	0.00410306	0.00446294	0.00274074	0.026915	0.178008	0.00486103	0.00535403	4.12637	Nuclear	BnaA07g02380D
#12	Nuclear	Nuclear	Nuclear	Nuclear	Mitochondrial	:	0.372916	0.0271634	0.421386	0.00751747	0.0257021	0.00452627	0.0141415	0.749583	0.105602	0.122	0.0316707	3.11779	Nuclear	BnaA09g42750D
#13	Nuclear	Nuclear	Nuclear	Nuclear	Nuclear	:	0.564362	0.0411766	0.19164	0.00252023	0.0113042	0.00216815	0.0144093	0.271644	0.0500117	0.0216775	0.0141626	3.81493	Nuclear	BnaC08g35230D
#14	Mitochondrial	Nuclear	Nuclear	PlasmaMembrane	Nuclear	:	0.311749	0.622239	0.719311	0.0238679	0.0453861	0.453399	0.0219604	0.486271	0.164623	0.0684229	0.0172828	2.06549	Nuclear	BnaA05g00090D
#15	Nuclear	Nuclear	Nuclear	PlasmaMembrane	Nuclear	:	0.185027	0.836337	0.761732	0.0399407	0.0287165	0.296778	0.0205413	0.396243	0.1048	0.0470706	0.0126889	2.27013	Nuclear	BnaCnng28350D
#16	Nuclear	Nuclear	Nuclear	Nuclear	Nuclear	:	0.0549218	0.0254306	0.46881	0.00446108	0.00516115	0.00396248	0.0132197	0.0817917	0.225588	0.00534007	0.0229942	4.08832	Nuclear	BnaC05g52110D
#17	Cytoplasmic	Nuclear	Cytoplasmic	Cytoplasmic	Cytoplasmic	:	0.188085	0.244458	2.8049	0.00714612	0.0233695	0.256603	0.00505266	0.0998981	0.648502	0.0292124	0.0123811	0.680389	Cytoplasmic	BnaCnng19120D
#18	Cytoplasmic	Cytoplasmic	Cytoplasmic	Cytoplasmic	Cytoplasmic	:	0.125112	0.301098	3.29613	0.00509306	0.0179701	0.23672	0.00395595	0.0638089	0.56186	0.0214905	0.00895154	0.357809	Cytoplasmic	BnaA09g00830D
#19	Nuclear	Nuclear	Nuclear	PlasmaMembrane	Nuclear	:	0.0806352	0.670338	1.23275	0.095096	0.0471571	0.100018	0.0349327	0.21669	0.059658	0.0495101	0.0122405	2.40097	Nuclear	BnaC09g00310D
#20	Nuclear	Nuclear	Nuclear	Nuclear	Nuclear	:	0.132331	0.0300064	0.264864	0.0035686	0.00475454	0.00227936	0.0029068	0.00997231	0.0269433	0.00193693	0.00376155	4.51667	Nuclear	BnaC01g02560D
#21	Nuclear	Nuclear	Nuclear	Nuclear	Nuclear	:	0.0936825	0.0121962	0.234917	0.00276041	0.0025277	0.000984125	0.00134437	0.0184484	0.0252378	0.00220765	0.00460412	4.60109	Nuclear	BnaA01g01510D
#22	Mitochondrial	Mitochondrial	Extracellular	Extracellular	PlasmaMembrane	:	1.2996	0.624167	0.435744	0.0163652	0.339314	0.0480038	0.26212	1.21702	0.381342	0.0704461	0.142913	0.162966	Extracellular	BnaA06g14340D
#23	Mitochondrial	Mitochondrial	Extracellular	Extracellular	PlasmaMembrane	:	1.37696	0.631208	0.36163	0.0159596	0.300147	0.0414375	0.30419	1.27063	0.320616	0.0683701	0.137116	0.171736	Extracellular	BnaCnng20650D
#24	Mitochondrial	Mitochondrial	Extracellular	Extracellular	Extracellular	:	1.58194	0.598476	0.292631	0.0110297	0.297219	0.035884	0.314481	1.15192	0.438833	0.0440582	0.101911	0.131619	Extracellular	BnaCnng26730D
#25	Mitochondrial	Mitochondrial	Mitochondrial	Extracellular	Extracellular	:	1.6816	0.62689	0.324678	0.00997641	0.278272	0.0348048	0.303664	1.05654	0.398095	0.0442666	0.107631	0.133572	Extracellular	BnaA08g21870D
#26	PlasmaMembrane	PlasmaMembrane	Nuclear	Nuclear	PlasmaMembrane	:	0.246412	1.95362	0.50739	0.0135798	0.0789535	0.0253111	0.0511539	0.277649	0.323098	0.0599459	0.0857693	1.37712	PlasmaMembrane	BnaA08g04730D
#27	Cytoplasmic	Extracellular	Mitochondrial	Extracellular	PlasmaMembrane	:	0.91956	0.284103	1.19125	0.0215326	0.145244	0.0775063	0.265425	0.691731	0.511111	0.139355	0.331578	0.421606	Cytoplasmic	BnaA07g02890D
#28	Cytoplasmic	Extracellular	Mitochondrial	Extracellular	Extracellular	:	0.892842	0.281381	1.19258	0.0223118	0.153561	0.0826467	0.317897	0.586412	0.527962	0.126629	0.375626	0.440153	Cytoplasmic	BnaC07g06600D
#29	Cytoplasmic	Extracellular	Mitochondrial	Extracellular	PlasmaMembrane	:	0.998805	0.465338	1.10296	0.0199891	0.142216	0.0856618	0.285935	0.645788	0.555069	0.0847144	0.291186	0.322336	Cytoplasmic	BnaA06g25630D
#30	Cytoplasmic	Cytoplasmic	Mitochondrial	Extracellular	PlasmaMembrane	:	0.638735	0.503394	0.959773	0.0207465	0.112979	0.0926086	0.289195	0.777698	0.903794	0.0717363	0.24745	0.381889	Cytoplasmic	BnaC03g47960D
#31	Chloroplast	Mitochondrial	PlasmaMembrane	Extracellular	Chloroplast	:	0.937062	0.916441	0.676244	0.0109691	0.0890031	0.0175379	0.131749	0.824028	0.975159	0.269788	0.0828169	0.0692029	Chloroplast	BnaA05g34430D
#32	Chloroplast	Mitochondrial	PlasmaMembrane	Extracellular	Chloroplast	:	0.98157	0.751149	0.681055	0.0122924	0.0897403	0.0207365	0.164121	0.863168	1.00805	0.247203	0.0970448	0.0838668	Chloroplast	BnaC04g52950D
#33	Chloroplast	Mitochondrial	Cytoplasmic	Extracellular	Mitochondrial	:	1.00466	0.42387	0.673323	0.0101799	0.0950311	0.018336	0.12244	1.35859	0.918225	0.200817	0.066188	0.108333	Mitochondrial	BnaA04g24820D
#34	Chloroplast	Mitochondrial	Cytoplasmic	Extracellular	Mitochondrial	:	0.998952	0.300469	0.756243	0.0091247	0.0795413	0.0171753	0.106561	1.46685	0.903881	0.180372	0.0615707	0.119263	Mitochondrial	BnaCnng30110D
#35	Nuclear	Extracellular	Extracellular	Extracellular	Cytoplasmic	:	2.46666	0.0700515	0.629524	0.00776153	0.158443	0.0384419	0.0333595	0.411813	0.378525	0.0617009	0.101734	0.641981	Extracellular	BnaA03g29370D
#36	Chloroplast	Extracellular	Extracellular	Extracellular	Cytoplasmic	:	2.35276	0.0673629	0.671974	0.00806407	0.143567	0.0355876	0.032297	0.414672	0.52587	0.0798297	0.0881499	0.579871	Extracellular	BnaC03g34650D
#37	Chloroplast	Extracellular	Extracellular	Extracellular	Cytoplasmic	:	2.18061	0.054059	0.947476	0.00561432	0.128454	0.0337168	0.0233289	0.390986	0.660552	0.0440494	0.101116	0.430035	Extracellular	BnaA05g31030D
#38	Chloroplast	Extracellular	Extracellular	Extracellular	Cytoplasmic	:	1.90416	0.0596202	0.970837	0.00716637	0.124894	0.0384108	0.023442	0.511031	0.886106	0.0420232	0.122043	0.310262	Extracellular	BnaC05g45530D
#39	Chloroplast	Nuclear	Extracellular	Cytoplasmic	Cytoplasmic	:	0.872399	0.12745	0.931047	0.011758	0.085908	0.0367044	0.0339281	0.69814	1.3309	0.0711347	0.0658021	0.734827	Chloroplast	BnaC09g38980D
#40	Chloroplast	Nuclear	Extracellular	Cytoplasmic	Cytoplasmic	:	1.03306	0.120025	0.915588	0.0119668	0.0881917	0.0391988	0.0351134	0.696306	1.23435	0.0653952	0.0640434	0.69676	Chloroplast	BnaA09g11660D
#41	Chloroplast	Extracellular	Extracellular	Extracellular	Extracellular	:	1.9392	0.220837	0.632715	0.0147518	0.254434	0.17599	0.0958466	0.393976	0.398257	0.0528211	0.169928	0.651246	Extracellular	BnaC09g01700D
#42	Cytoplasmic	Extracellular	Extracellular	Extracellular	Extracellular	:	2.13177	0.208221	0.598468	0.0129853	0.243786	0.130152	0.12207	0.401108	0.387193	0.0518102	0.155748	0.55669	Extracellular	BnaAnng18690D
#43	Chloroplast	Extracellular	Extracellular	Extracellular	Extracellular	:	2.13324	0.269023	0.621616	0.010689	0.141286	0.0902013	0.10623	0.475376	0.551613	0.0383973	0.0491274	0.513201	Extracellular	BnaA06g31460D
#44	PlasmaMembrane	PlasmaMembrane	Extracellular	PlasmaMembrane	PlasmaMembrane	:	0.52112	3.15364	0.316766	0.0135624	0.151576	0.0885729	0.0301045	0.165998	0.303992	0.100315	0.0213535	0.132995	PlasmaMembrane	BnaC01g27510D
#45	PlasmaMembrane	Nuclear	Extracellular	Extracellular	PlasmaMembrane	:	0.877412	1.55736	0.31444	0.013645	0.0733811	0.0588519	0.0501917	0.225085	0.263906	0.0330994	0.0765031	1.45613	PlasmaMembrane	BnaA01g14830D
#46	PlasmaMembrane	Extracellular	PlasmaMembrane	Extracellular	Nuclear	:	1.53836	1.59175	0.270364	0.0140243	0.0550514	0.0468979	0.116061	0.0915636	0.0827912	0.056347	0.0415005	1.09529	PlasmaMembrane	BnaC01g17470D
#47	Chloroplast	Mitochondrial	Mitochondrial	Extracellular	Chloroplast	:	0.665369	0.30258	0.340186	0.0167663	0.171479	0.035317	0.138828	1.17322	1.39403	0.0952957	0.320616	0.346311	Chloroplast	BnaA08g11750D
#48	Chloroplast	Mitochondrial	Mitochondrial	Extracellular	Chloroplast	:	0.764609	0.370462	0.374709	0.0177773	0.158176	0.0373822	0.150861	1.1594	1.19446	0.0961545	0.361879	0.314136	Chloroplast	BnaC03g66280D
#49	Chloroplast	Extracellular	PlasmaMembrane	Extracellular	Extracellular	:	1.3635	0.65443	0.439408	0.0173778	0.293618	0.0394878	0.0986838	0.903488	0.694674	0.0868485	0.163823	0.244661	Extracellular	BnaA01g01740D
#50	Chloroplast	Extracellular	PlasmaMembrane	Extracellular	Extracellular	:	1.38063	0.595416	0.507313	0.0173386	0.379624	0.0472316	0.101907	0.75903	0.575944	0.0862233	0.178893	0.370456	Extracellular	BnaC01g02840D
#51	Chloroplast	Extracellular	PlasmaMembrane	Extracellular	PlasmaMembrane	:	0.907144	1.52441	0.578853	0.015708	0.253987	0.057844	0.241754	0.424785	0.461439	0.0431925	0.240892	0.249996	PlasmaMembrane	BnaA08g14880D
#52	PlasmaMembrane	PlasmaMembrane	PlasmaMembrane	Extracellular	PlasmaMembrane	:	0.555086	2.73089	0.192931	0.00881373	0.29681	0.0390965	0.107705	0.586545	0.212952	0.0536772	0.0744428	0.141051	PlasmaMembrane	BnaC03g62570D
#53	Cytoplasmic	Cytoplasmic	Cytoplasmic	Mitochondrial	Chloroplast	:	0.140912	0.105965	1.67549	0.0245994	0.060621	0.228353	0.0365052	1.2609	0.897297	0.0688539	0.16321	0.337285	Cytoplasmic	BnaA01g01710D
#54	Cytoplasmic	Cytoplasmic	Mitochondrial	Nuclear	Chloroplast	:	0.17704	0.0572875	1.58365	0.0198655	0.0749236	0.0751537	0.0765099	1.03819	0.895504	0.0377866	0.185438	0.778649	Cytoplasmic	BnaC01g02810D
#55	Chloroplast	Extracellular	Extracellular	Extracellular	Cytoplasmic	:	1.83136	0.184706	0.71867	0.0117	0.217434	0.0514688	0.0388889	0.375374	1.16036	0.0734158	0.111616	0.225003	Extracellular	BnaC02g08370D
#56	Chloroplast	Mitochondrial	Chloroplast	Cytoplasmic	Cytoplasmic	:	0.548389	0.0378884	1.6632	0.01125	0.0854184	0.0561465	0.0211926	0.521405	1.58033	0.0884897	0.0337752	0.352514	Cytoplasmic	BnaAnng08570D
#57	Cytoplasmic	Cytoplasmic	Cytoplasmic	Cytoplasmic	Cytoplasmic	:	0.107384	0.0152245	3.32886	0.00642898	0.0832744	0.0149452	0.0174292	0.538602	0.104974	0.109898	0.0206723	0.65231	Cytoplasmic	BnaA10g16140D
#58	Chloroplast	Chloroplast	Nuclear	Nuclear	Mitochondrial	:	0.414601	0.216253	0.348421	0.0189473	0.0962243	0.0318928	0.195357	1.45376	1.09834	0.0759448	0.186775	0.863485	Mitochondrial	BnaC09g52920D
#59	Mitochondrial	Chloroplast	Mitochondrial	Nuclear	Mitochondrial	:	0.438837	0.115333	0.637046	0.0195414	0.134083	0.0369517	0.0928031	1.20337	0.910432	0.0927582	0.277221	1.04163	Mitochondrial	BnaCnng67150D
#60	Mitochondrial	Extracellular	Mitochondrial	Extracellular	PlasmaMembrane	:	1.15117	1.26438	0.302634	0.0097006	0.262382	0.0268897	0.123896	1.25412	0.281878	0.100929	0.11398	0.108036	PlasmaMembrane	BnaC09g08270D
#61	Mitochondrial	Extracellular	Mitochondrial	Extracellular	PlasmaMembrane	:	1.21593	1.1934	0.323299	0.0108964	0.264903	0.0300574	0.150465	1.19966	0.26545	0.108782	0.122951	0.114207	Extracellular	BnaA09g08090D
#62	Chloroplast	Cytoplasmic	Cytoplasmic	Extracellular	Cytoplasmic	:	0.381301	0.152498	1.237	0.015511	0.0323374	0.0593857	0.0244337	0.648058	1.50272	0.0852278	0.108911	0.752619	Chloroplast	BnaA10g01100D
#63	Chloroplast	Chloroplast	Cytoplasmic	Extracellular	Cytoplasmic	:	0.410849	0.287955	0.923757	0.0141657	0.0305086	0.0713316	0.0221414	0.682396	1.83168	0.0993845	0.126419	0.499406	Chloroplast	BnaC05g01200D
#64	Chloroplast	Cytoplasmic	Cytoplasmic	Nuclear	Nuclear	:	0.3392	0.213816	1.5168	0.00963075	0.0204036	0.0339131	0.0296255	0.637153	0.879193	0.0838349	0.0543633	1.18206	Cytoplasmic	BnaC04g02480D
#65	Chloroplast	Mitochondrial	Chloroplast	Cytoplasmic	Nuclear	:	0.284369	0.379228	1.14174	0.0118679	0.0246023	0.0165176	0.0280161	0.76044	1.34775	0.0977157	0.0867202	0.821034	Chloroplast	BnaA08g27130D
#66	Extracellular	Extracellular	Extracellular	Cytoplasmic	Extracellular	:	3.03132	0.133269	0.70511	0.00444819	0.0204874	0.020793	0.0438765	0.142792	0.194536	0.0214982	0.00924298	0.672629	Extracellular	BnaC05g01940D
#67	PlasmaMembrane	Mitochondrial	Nuclear	Cytoplasmic	Cytoplasmic	:	0.232955	0.733228	1.31099	0.0245542	0.0220643	0.0827392	0.021585	0.783353	0.324382	0.0795142	0.0198051	1.36483	Nuclear	BnaC05g01950D
#68	Nuclear	Mitochondrial	Nuclear	Mitochondrial	Nuclear	:	0.180032	0.305619	0.81796	0.0476008	0.0292009	0.0636244	0.0145131	1.28008	0.292238	0.0583991	0.0158922	1.89484	Nuclear	BnaA10g01910D
#69	Nuclear	Cytoplasmic	Cytoplasmic	Cytoplasmic	Cytoplasmic	:	0.113358	0.280734	2.95901	0.0066927	0.0403631	0.0979752	0.0235497	0.217482	0.117832	0.116553	0.0434236	0.983027	Cytoplasmic	BnaA09g50540D
#70	Cytoplasmic	Cytoplasmic	Cytoplasmic	Cytoplasmic	Cytoplasmic	:	0.20979	0.205544	3.09498	0.00750505	0.053955	0.0808245	0.0240808	0.146603	0.185736	0.160816	0.0364133	0.793754	Cytoplasmic	BnaC08g00650D
#71	Cytoplasmic	Cytoplasmic	Cytoplasmic	Cytoplasmic	Cytoplasmic	:	0.224006	0.209327	3.27391	0.00634442	0.0650107	0.0886225	0.0207311	0.11625	0.111055	0.236903	0.0333254	0.614514	Cytoplasmic	BnaA08g27840D
#72	Cytoplasmic	Cytoplasmic	Cytoplasmic	Cytoplasmic	Cytoplasmic	:	0.078296	0.215502	3.42089	0.00481688	0.0458712	0.0358277	0.022707	0.202439	0.177819	0.251037	0.0263827	0.518405	Cytoplasmic	BnaC05g02440D
#73	Cytoplasmic	Cytoplasmic	Cytoplasmic	Cytoplasmic	Cytoplasmic	:	0.107024	0.0780855	3.12877	0.00642513	0.049921	0.0706536	0.0400425	0.450989	0.246238	0.175677	0.0367796	0.609394	Cytoplasmic	BnaA10g27780D
#74	Cytoplasmic	Cytoplasmic	Cytoplasmic	Cytoplasmic	Cytoplasmic	:	0.170274	0.117668	3.3287	0.00610709	0.0471082	0.0676599	0.0230642	0.215192	0.231945	0.244756	0.0234384	0.524093	Cytoplasmic	BnaA10g27790D
#75	Cytoplasmic	Cytoplasmic	Cytoplasmic	Cytoplasmic	Cytoplasmic	:	0.584265	0.252563	2.81047	0.00866111	0.175315	0.058709	0.0853409	0.233244	0.21249	0.25339	0.0669648	0.258589	Cytoplasmic	BnaC05g02490D
#76	Cytoplasmic	Cytoplasmic	Cytoplasmic	Cytoplasmic	Cytoplasmic	:	0.381248	0.217613	3.18649	0.00744063	0.148959	0.0577851	0.0457829	0.190683	0.211593	0.258632	0.0378006	0.255969	Cytoplasmic	BnaA10g27740D
#77	Cytoplasmic	Cytoplasmic	Cytoplasmic	Cytoplasmic	Cytoplasmic	:	0.00801582	0.00337707	4.05818	0.00196016	0.138111	0.0123806	0.00111596	0.0543	0.00975211	0.00920048	0.00947115	0.694135	Cytoplasmic	BnaC05g03040D
#78	Cytoplasmic	Cytoplasmic	Cytoplasmic	Cytoplasmic	Cytoplasmic	:	0.00795917	0.00373213	4.16241	0.00147013	0.115438	0.0146652	0.00121454	0.0496961	0.0116694	0.00772249	0.00862008	0.615398	Cytoplasmic	BnaAnng12450D
#79	Cytoplasmic	Extracellular	Cytoplasmic	Cytoplasmic	Cytoplasmic	:	0.730009	0.573808	1.41889	0.0214901	0.0799755	0.134702	0.49956	0.501656	0.411058	0.113989	0.0589939	0.455872	Cytoplasmic	BnaC05g04040D
#80	Cytoplasmic	Extracellular	Cytoplasmic	Cytoplasmic	Extracellular	:	1.10888	0.351007	1.53133	0.0112626	0.0491731	0.0453167	0.196392	0.543905	0.249589	0.0485756	0.058086	0.806482	Cytoplasmic	BnaA10g03920D
#81	Nuclear	Extracellular	Extracellular	Chloroplast	Nuclear	:	1.40926	0.287857	0.697409	0.014932	0.139607	0.0538125	0.280329	0.557752	0.272022	0.335455	0.0283081	0.923254	Extracellular	BnaC05g04560D
#82	Mitochondrial	Cytoplasmic	Nuclear	Nuclear	PlasmaMembrane	:	0.170797	0.802836	0.824663	0.0115184	0.0419595	0.0133091	0.00996611	1.26877	0.204785	0.391487	0.0157954	1.24411	Mitochondrial	BnaC05g04030D
#83	Nuclear	Extracellular	Cytoplasmic	Cytoplasmic	Nuclear	:	0.940053	0.727562	1.21615	0.0153966	0.0694205	0.0198656	0.0302773	0.435553	0.201809	0.100909	0.0242748	1.21873	Nuclear	BnaA10g04340D
#84	Cytoplasmic	Cytoplasmic	Cytoplasmic	Cytoplasmic	Cytoplasmic	:	0.175948	0.0740091	3.16445	0.00959748	0.0459385	0.0706309	0.0414322	0.411185	0.157189	0.184929	0.021936	0.642758	Cytoplasmic	BnaA09g49820D
#85	Cytoplasmic	Extracellular	Cytoplasmic	Cytoplasmic	PlasmaMembrane	:	0.702422	0.56563	2.05979	0.0110364	0.0846225	0.106601	0.0942429	0.48549	0.14715	0.318265	0.0669352	0.357815	Cytoplasmic	BnaC08g44880D
#86	Cytoplasmic	Mitochondrial	Cytoplasmic	Cytoplasmic	Cytoplasmic	:	0.115958	0.0357224	3.09943	0.00888613	0.0730761	0.0172567	0.0165187	0.608239	0.374408	0.0526871	0.0115333	0.586287	Cytoplasmic	BnaAnng41830D
#87	Cytoplasmic	Cytoplasmic	Cytoplasmic	Cytoplasmic	Cytoplasmic	:	0.0440674	0.00988751	4.01625	0.0082809	0.347267	0.0210951	0.0415231	0.0759595	0.028192	0.0247695	0.0192454	0.363468	Cytoplasmic	BnaAnng21950D
#88	Cytoplasmic	Cytoplasmic	Cytoplasmic	Cytoplasmic	Cytoplasmic	:	0.0387281	0.00992954	3.96797	0.00856227	0.369048	0.0334631	0.0228409	0.0835649	0.0260041	0.0217055	0.0160756	0.402108	Cytoplasmic	BnaC08g41620D
#89	Nuclear	Mitochondrial	Cytoplasmic	Cytoplasmic	Cytoplasmic	:	0.0232506	0.0229528	2.32534	0.0130512	0.0607482	0.0210729	0.00814275	0.787576	0.14452	0.0484882	0.0121178	1.53274	Cytoplasmic	BnaA06g08960D
#90	Nuclear	Mitochondrial	Cytoplasmic	Cytoplasmic	Cytoplasmic	:	0.0153168	0.0185833	2.55668	0.00825991	0.0348123	0.0174707	0.00598873	0.715789	0.152541	0.0445844	0.00935732	1.42061	Cytoplasmic	BnaC05g10390D
#91	PlasmaMembrane	Nuclear	Mitochondrial	Mitochondrial	Chloroplast	:	0.0222776	0.596184	0.171263	0.0031045	0.00581869	0.0358644	0.00332126	2.10872	1.46459	0.0340398	0.0225553	0.532268	Mitochondrial	BnaA08g24080D
#92	Cytoplasmic	Cytoplasmic	Cytoplasmic	Cytoplasmic	Mitochondrial	:	0.0328268	0.106688	2.92873	0.010943	0.0205198	0.0723105	0.00786517	0.665463	0.503114	0.202785	0.0289198	0.419832	Cytoplasmic	BnaA06g08970D
#93	Cytoplasmic	Cytoplasmic	Cytoplasmic	Cytoplasmic	Cytoplasmic	:	0.0220085	0.0720681	3.27637	0.00922145	0.0155769	0.0595687	0.00553661	0.595951	0.386382	0.144358	0.0205568	0.392409	Cytoplasmic	BnaC05g10400D
#94	PlasmaMembrane	Mitochondrial	PlasmaMembrane	Mitochondrial	PlasmaMembrane	:	0.350696	1.42983	0.520615	0.0190607	0.0540183	0.245634	0.106484	0.968879	0.384513	0.151876	0.0929079	0.675485	PlasmaMembrane	BnaC08g16020D
#95	Cytoplasmic	Nuclear	Cytoplasmic	Nuclear	Mitochondrial	:	0.240774	0.400482	1.27308	0.0194648	0.0441923	0.129958	0.029462	0.721897	0.405508	0.109457	0.154627	1.4711	Nuclear	BnaA09g45800D
#96	Nuclear	Nuclear	Nuclear	Nuclear	Nuclear	:	0.0477196	0.149159	0.6571	0.0212816	0.0134182	0.0630057	0.00846032	0.404688	0.0430515	0.0180256	0.0114738	3.56262	Nuclear	BnaC05g11910D
#97	Cytoplasmic	Mitochondrial	Nuclear	Nuclear	Cytoplasmic	:	0.0721525	0.0342867	1.93824	0.0116429	0.0299617	0.0243315	0.00608049	0.939858	0.0409934	0.0915722	0.00650134	1.80438	Cytoplasmic	BnaA06g10240D
#98	Extracellular	Extracellular	Nuclear	Cytoplasmic	Nuclear	:	1.0163	0.225568	1.02937	0.0198702	0.0974125	0.0540397	0.477737	0.478041	0.0906728	0.286021	0.0315828	1.19338	Nuclear	BnaC05g11920D
#99	Cytoplasmic	Extracellular	Nuclear	Cytoplasmic	Mitochondrial	:	0.955436	0.17648	1.22045	0.0177882	0.0855084	0.0681579	0.529224	0.517417	0.110115	0.238836	0.0324627	1.04812	Cytoplasmic	BnaA06g10250D
#100	Lysosomal	Nuclear	Nuclear	Peroxisomal	Nuclear	:	0.630599	0.171289	0.857825	0.0188012	0.0745713	0.0399034	0.784966	0.63507	0.101965	0.484688	0.0249792	1.17534	Nuclear	BnaC08g38810D
#101	Lysosomal	Nuclear	Nuclear	Cytoplasmic	Mitochondrial	:	0.771909	0.205699	0.817766	0.0223063	0.0702565	0.0422958	0.914383	0.582626	0.101252	0.509879	0.0283495	0.933276	Nuclear	BnaA09g57140D
#102	Cytoplasmic	Cytoplasmic	Cytoplasmic	Cytoplasmic	Cytoplasmic	:	0.0313156	0.0469189	3.09996	0.00877386	0.194514	0.0303409	0.00389677	0.259773	0.103691	0.142351	0.00457723	1.07388	Cytoplasmic	BnaC05g13130D
#103	Nuclear	Cytoplasmic	Cytoplasmic	Cytoplasmic	Cytoplasmic	:	0.0243218	0.024668	3.23712	0.00801029	0.0187439	0.0536511	0.00387689	0.3707	0.132058	0.112625	0.00519585	1.00903	Cytoplasmic	BnaC08g38050D
#104	Nuclear	Cytoplasmic	Cytoplasmic	Cytoplasmic	Cytoplasmic	:	0.0174276	0.0143638	3.41275	0.00751801	0.0186055	0.0279122	0.00387192	0.402068	0.110742	0.08389	0.00420248	0.896648	Cytoplasmic	BnaA09g45200D
#105	Cytoplasmic	Cytoplasmic	Cytoplasmic	Cytoplasmic	Cytoplasmic	:	0.026554	0.0344752	4.16862	0.00226981	0.0595013	0.0409652	0.00436282	0.140866	0.078329	0.0883682	0.0068506	0.348835	Cytoplasmic	BnaA01g28650D
#106	Cytoplasmic	Cytoplasmic	Cytoplasmic	Cytoplasmic	Cytoplasmic	:	0.0782121	0.0400618	3.48621	0.00453117	0.28084	0.0211949	0.00774687	0.24388	0.099684	0.0396506	0.0260228	0.671969	Cytoplasmic	BnaA01g28660D
#107	Cytoplasmic	Cytoplasmic	Cytoplasmic	Cytoplasmic	Cytoplasmic	:	0.0596375	0.0389184	3.63806	0.00299208	0.191868	0.0209603	0.00739057	0.259415	0.130862	0.0612655	0.0316558	0.556972	Cytoplasmic	BnaCnng73240D
#108	Cytoplasmic	Cytoplasmic	Cytoplasmic	Cytoplasmic	Cytoplasmic	:	0.211968	0.07892	3.2034	0.00692487	0.188646	0.0428754	0.00676791	0.626224	0.131759	0.101295	0.0261847	0.375032	Cytoplasmic	BnaA01g29440D
#109	Cytoplasmic	Cytoplasmic	Cytoplasmic	Cytoplasmic	Cytoplasmic	:	0.0631218	0.0409772	3.85183	0.00755236	0.115045	0.0223699	0.0111449	0.32773	0.199682	0.13305	0.0218114	0.205684	Cytoplasmic	BnaC09g14250D
#110	Cytoplasmic	Cytoplasmic	Cytoplasmic	Extracellular	Cytoplasmic	:	1.11922	0.182221	2.00442	0.014437	0.088968	0.0873505	0.0661072	0.422542	0.165329	0.0875149	0.119166	0.642724	Cytoplasmic	BnaA09g26500D
#111	Cytoplasmic	Cytoplasmic	Cytoplasmic	Extracellular	Cytoplasmic	:	1.10919	0.287684	1.88113	0.0165328	0.0980339	0.087195	0.0833436	0.52083	0.248623	0.133128	0.0970774	0.437232	Cytoplasmic	BnaC05g23000D
#112	Chloroplast	Extracellular	Extracellular	Extracellular	Cytoplasmic	:	1.08811	0.27119	1.30086	0.0163865	0.132203	0.119064	0.0678558	0.803335	0.524208	0.108342	0.091044	0.477394	Cytoplasmic	BnaC07g09260D
#113	Chloroplast	Cytoplasmic	Mitochondrial	Mitochondrial	Cytoplasmic	:	0.657464	0.230278	1.4259	0.0180556	0.1045	0.0930041	0.0620549	1.09933	0.831429	0.0943287	0.0838874	0.299763	Cytoplasmic	BnaA07g07480D
#114	Cytoplasmic	Cytoplasmic	Cytoplasmic	Mitochondrial	Cytoplasmic	:	0.714922	0.247315	2.09824	0.0173225	0.0632687	0.0768177	0.0801757	0.829255	0.28769	0.166644	0.0461714	0.372177	Cytoplasmic	BnaC03g59610D
#115	Cytoplasmic	Cytoplasmic	Extracellular	Extracellular	Cytoplasmic	:	0.763255	0.214704	2.15315	0.0157924	0.0591092	0.064933	0.0619827	0.768323	0.28926	0.174096	0.0495808	0.385817	Cytoplasmic	BnaA08g17610D
#116	Cytoplasmic	Cytoplasmic	Cytoplasmic	Cytoplasmic	Cytoplasmic	:	0.553278	0.0169665	3.00112	0.00719494	0.0947177	0.0143991	0.0551345	0.102106	0.0889234	0.0622566	0.128017	0.875888	Cytoplasmic	BnaA05g18290D
#117	Cytoplasmic	Cytoplasmic	Cytoplasmic	Cytoplasmic	Cytoplasmic	:	0.485666	0.0166824	3.08634	0.00705729	0.107449	0.0126228	0.0729636	0.125411	0.0970626	0.0638186	0.135753	0.789174	Cytoplasmic	BnaC05g27900D
#118	Nuclear	Extracellular	Cytoplasmic	Cytoplasmic	Nuclear	:	1.24167	0.0686899	1.36081	0.0126696	0.0755528	0.021288	0.0837499	0.476058	0.0974933	0.0777178	0.116448	1.36785	Nuclear	BnaA06g20450D
#119	Nuclear	Extracellular	Cytoplasmic	Nuclear	Cytoplasmic	:	0.564485	0.0314605	2.05468	0.00812054	0.070035	0.0488986	0.028362	0.301444	0.0902175	0.157169	0.191983	1.45314	Cytoplasmic	BnaA01g36310D
#120	Extracellular	PlasmaMembrane	Cytoplasmic	Nuclear	Cytoplasmic	:	0.916768	0.758283	1.15372	0.00907988	0.0354492	0.016262	0.136821	0.784758	0.0869894	0.111421	0.0654056	0.925046	Cytoplasmic	BnaA08g29880D
#121	Cytoplasmic	Extracellular	Cytoplasmic	Nuclear	Cytoplasmic	:	0.56982	0.274913	2.33288	0.0212935	0.0471013	0.0263787	0.0715917	0.470135	0.493818	0.13811	0.0596645	0.494293	Cytoplasmic	BnaCnng72000D
#122	Chloroplast	Mitochondrial	Cytoplasmic	Mitochondrial	Mitochondrial	:	0.173144	0.404261	1.52371	0.0131802	0.0383488	0.0588209	0.0344708	1.60551	0.659756	0.0722341	0.0289861	0.387579	Mitochondrial	BnaA05g17600D
#123	PlasmaMembrane	Mitochondrial	Cytoplasmic	Mitochondrial	Mitochondrial	:	0.192532	0.719956	1.39832	0.0109777	0.0330227	0.0591383	0.0318985	1.48541	0.658981	0.0635533	0.0283571	0.317853	Mitochondrial	BnaAnng21090D
#124	Cytoplasmic	Chloroplast	PlasmaMembrane	Nuclear	PlasmaMembrane	:	0.435477	1.11843	1.17347	0.0245832	0.0538273	0.0733325	0.0569511	0.431881	0.394602	0.141059	0.102288	0.994101	Cytoplasmic	BnaC05g27020D
#125	Cytoplasmic	Cytoplasmic	Nuclear	Cytoplasmic	Cytoplasmic	:	0.296904	0.106843	2.37201	0.0071982	0.124987	0.0164552	0.0788694	0.539321	0.229413	0.166984	0.0391144	1.0219	Cytoplasmic	BnaC06g05690D
#126	Cytoplasmic	Cytoplasmic	Nuclear	Cytoplasmic	Cytoplasmic	:	0.254437	0.124925	2.29628	0.00732651	0.137729	0.0149196	0.0716846	0.429894	0.209935	0.119642	0.0436099	1.28962	Cytoplasmic	BnaA06g37440D
#127	Cytoplasmic	Cytoplasmic	Cytoplasmic	Cytoplasmic	Cytoplasmic	:	0.249613	0.110218	2.71526	0.00601754	0.199609	0.033898	0.0314287	0.631555	0.32079	0.125953	0.0447727	0.530881	Cytoplasmic	BnaC06g05700D
#128	Cytoplasmic	Cytoplasmic	Cytoplasmic	Cytoplasmic	Mitochondrial	:	0.250721	0.232733	1.86201	0.0057849	0.176039	0.0209391	0.0216068	1.64654	0.330518	0.0594919	0.063794	0.329813	Cytoplasmic	BnaA06g01850D
#129	Cytoplasmic	Cytoplasmic	Cytoplasmic	Cytoplasmic	Cytoplasmic	:	0.22794	0.0246201	2.63577	0.00679719	0.281598	0.0231591	0.0282313	0.79597	0.0726712	0.124076	0.0281572	0.75101	Cytoplasmic	BnaC06g05800D
#130	Cytoplasmic	Cytoplasmic	Cytoplasmic	Cytoplasmic	Cytoplasmic	:	0.0154688	0.00367906	4.09581	0.00958378	0.23098	0.0167743	0.00456772	0.164692	0.0118795	0.0145332	0.0121713	0.41986	Cytoplasmic	BnaA09g13300D
#131	Cytoplasmic	Cytoplasmic	Cytoplasmic	Cytoplasmic	Cytoplasmic	:	0.0154688	0.00367906	4.09581	0.00958378	0.23098	0.0167743	0.00456772	0.164692	0.0118795	0.0145332	0.0121713	0.41986	Cytoplasmic	BnaC09g13570D
#132	Cytoplasmic	Cytoplasmic	Cytoplasmic	Cytoplasmic	Cytoplasmic	:	0.0262915	0.00565311	3.90325	0.00807773	0.257229	0.0180977	0.0194347	0.237529	0.0281706	0.0252364	0.0149833	0.456042	Cytoplasmic	BnaA03g60430D
#133	Cytoplasmic	Cytoplasmic	Cytoplasmic	Cytoplasmic	Cytoplasmic	:	0.0316653	0.00538596	4.0297	0.011417	0.0808048	0.0166733	0.00791673	0.188441	0.0282232	0.0277	0.011112	0.560966	Cytoplasmic	BnaC04g19630D
#134	Cytoplasmic	Cytoplasmic	Cytoplasmic	Cytoplasmic	Cytoplasmic	:	0.0853796	0.0178439	3.56854	0.0126365	0.636757	0.096611	0.0130129	0.121389	0.0894943	0.026306	0.0398146	0.292211	Cytoplasmic	BnaA02g18450D
#135	Cytoplasmic	Cytoplasmic	Cytoplasmic	Cytoplasmic	Cytoplasmic	:	0.0876404	0.0169006	3.53858	0.01049	0.628722	0.105538	0.0134849	0.106678	0.0655837	0.0310882	0.040904	0.354391	Cytoplasmic	BnaCnng09750D
#136	Cytoplasmic	Cytoplasmic	Cytoplasmic	Cytoplasmic	Cytoplasmic	:	0.0696969	0.0169364	3.80993	0.00936575	0.355138	0.0932651	0.00826551	0.145966	0.101156	0.0229742	0.0311673	0.336142	Cytoplasmic	BnaA07g33490D
#137	Cytoplasmic	Cytoplasmic	Cytoplasmic	Cytoplasmic	Cytoplasmic	:	0.372522	0.0591168	2.9782	0.00907781	0.256465	0.0761572	0.0207901	0.0696769	0.163927	0.0350241	0.0772046	0.881842	Cytoplasmic	BnaAnng41480D
#138	Cytoplasmic	Cytoplasmic	Cytoplasmic	Cytoplasmic	Cytoplasmic	:	0.0518398	0.029407	3.73111	0.0118626	0.158753	0.0229407	0.00887085	0.31326	0.17143	0.0305388	0.0461345	0.423852	Cytoplasmic	BnaC06g38060D
#139	Nuclear	Chloroplast	Cytoplasmic	Nuclear	Cytoplasmic	:	0.451405	0.457636	1.6399	0.0151705	0.0633188	0.0594353	0.0791868	0.340835	0.459298	0.0632239	0.106423	1.26417	Cytoplasmic	BnaA02g18900D
#140	Nuclear	Extracellular	Cytoplasmic	Nuclear	Cytoplasmic	:	0.792729	0.551624	1.68089	0.0121655	0.0861084	0.0588664	0.0747429	0.278934	0.276509	0.0676646	0.106096	1.01367	Cytoplasmic	BnaCnng35770D
#141	Cytoplasmic	Extracellular	Cytoplasmic	Nuclear	Cytoplasmic	:	0.636947	0.871333	1.67874	0.0125253	0.0833123	0.056826	0.118305	0.217099	0.231653	0.225139	0.227852	0.640272	Cytoplasmic	BnaA07g39200D
#142	Cytoplasmic	Extracellular	Cytoplasmic	Nuclear	Cytoplasmic	:	0.396156	0.404757	1.83579	0.0177495	0.0463015	0.0901908	0.111287	0.181639	0.308871	0.0875539	0.1388	1.38091	Cytoplasmic	BnaC06g38910D
#143	Cytoplasmic	Extracellular	Cytoplasmic	Nuclear	Cytoplasmic	:	0.454368	0.429931	1.94733	0.0109383	0.0443865	0.0444051	0.18918	0.181741	0.153724	0.0659829	0.122594	1.35542	Cytoplasmic	BnaA07g39210D
#144	PlasmaMembrane	PlasmaMembrane	Cytoplasmic	Nuclear	Nuclear	:	0.391474	1.50692	1.08741	0.0103978	0.0367164	0.0590685	0.0541101	0.193817	0.171701	0.0938484	0.0966216	1.29791	PlasmaMembrane	BnaC03g21150D
#145	PlasmaMembrane	Extracellular	Nuclear	Extracellular	PlasmaMembrane	:	0.721876	1.58721	0.515026	0.02222	0.0305759	0.0335255	0.0480529	0.421246	0.427881	0.0335987	0.136143	1.02264	PlasmaMembrane	BnaC03g21160D
#146	Nuclear	Cytoplasmic	Cytoplasmic	Cytoplasmic	Cytoplasmic	:	0.198517	0.0571065	3.06609	0.00813213	0.0200341	0.0912539	0.020387	0.107079	0.121138	0.0786239	0.00672408	1.22491	Cytoplasmic	BnaC06g38970D
#147	Nuclear	Cytoplasmic	Cytoplasmic	Cytoplasmic	Cytoplasmic	:	0.0468218	0.018233	3.36875	0.00439111	0.0199674	0.111547	0.00637528	0.121273	0.15683	0.0481059	0.00407612	1.09363	Cytoplasmic	BnaA07g39110D
#148	Nuclear	Nuclear	Nuclear	Nuclear	Cytoplasmic	:	0.0842916	0.131844	0.944736	0.00874837	0.0207722	0.057258	0.0154176	0.116285	0.0770392	0.0191788	0.0107568	3.51367	Nuclear	BnaA09g22590D
#149	Nuclear	Nuclear	Nuclear	Nuclear	Cytoplasmic	:	0.405003	0.19088	1.29198	0.0133555	0.122268	0.0161341	0.0435341	0.710562	0.0392183	0.165531	0.034674	1.96686	Nuclear	BnaA02g19830D
#150	Nuclear	Cytoplasmic	Nuclear	Nuclear	Nuclear	:	0.486343	0.267115	1.32531	0.0156017	0.139329	0.0199211	0.0914517	0.477487	0.0366745	0.125547	0.0537289	1.96149	Nuclear	BnaC02g23200D
#151	PlasmaMembrane	Lysosomal	PlasmaMembrane	Cytoplasmic	Chloroplast	:	0.329736	0.996148	0.952007	0.0146004	0.0411834	0.0223908	0.566079	0.255392	1.37124	0.198908	0.0457034	0.206609	Chloroplast	BnaC02g23190D
#152	Chloroplast	Cytoplasmic	Cytoplasmic	Cytoplasmic	Chloroplast	:	0.211844	0.424706	1.59726	0.00788844	0.0346667	0.0215946	0.13782	0.319555	1.78072	0.187345	0.0235464	0.253054	Chloroplast	BnaA02g19820D
#153	PlasmaMembrane	Mitochondrial	PlasmaMembrane	Nuclear	Mitochondrial	:	0.659921	1.00024	0.521425	0.0140445	0.107011	0.021103	0.401679	1.00286	0.347932	0.499818	0.0180643	0.405906	Mitochondrial	BnaA02g19810D
#154	Extracellular	Mitochondrial	PlasmaMembrane	Nuclear	Mitochondrial	:	0.738287	0.765585	0.511238	0.0145603	0.100952	0.0205524	0.430203	1.23879	0.263385	0.409046	0.0184414	0.48896	Mitochondrial	BnaC02g23180D
#155	Nuclear	Cytoplasmic	Nuclear	Cytoplasmic	Nuclear	:	0.127363	0.0260272	2.33585	0.00929914	0.0265872	0.129021	0.0146334	0.170144	0.0168627	0.0218001	0.0140448	2.10837	Cytoplasmic	BnaC08g36640D
#156	Nuclear	Cytoplasmic	Nuclear	Cytoplasmic	Cytoplasmic	:	0.11723	0.0312762	2.43804	0.00557874	0.0329477	0.0822951	0.0122361	0.139262	0.0155494	0.0196782	0.0145228	2.09139	Cytoplasmic	BnaA09g44060D
#157	Cytoplasmic	Cytoplasmic	Nuclear	Cytoplasmic	Cytoplasmic	:	0.0294565	0.0179699	2.94099	0.00336275	0.0365362	0.0435683	0.00528263	0.283831	0.00987088	0.0116721	0.0109454	1.60652	Cytoplasmic	BnaCnng33000D
#158	Cytoplasmic	Cytoplasmic	Nuclear	Cytoplasmic	Cytoplasmic	:	0.0484338	0.0208444	2.90055	0.00417808	0.038856	0.0406812	0.00780894	0.228541	0.0126536	0.0127758	0.018089	1.66659	Cytoplasmic	BnaCnng67880D
#159	Cytoplasmic	Cytoplasmic	Nuclear	Mitochondrial	Cytoplasmic	:	0.024536	0.0479873	2.49052	0.0247874	0.0160762	0.0181078	0.0109966	0.936835	0.134883	0.150484	0.0100819	1.1347	Cytoplasmic	BnaA04g17890D
#160	Cytoplasmic	Mitochondrial	Nuclear	Cytoplasmic	Cytoplasmic	:	0.0445988	0.048468	2.12919	0.00978922	0.0555764	0.0335348	0.0226781	1.34231	0.244051	0.193942	0.00912481	0.866742	Cytoplasmic	BnaA03g15200D
#161	Cytoplasmic	Cytoplasmic	Nuclear	Mitochondrial	Cytoplasmic	:	0.0384	0.084703	2.37977	0.0251725	0.0169067	0.0235467	0.0134427	1.10027	0.181348	0.271526	0.0104633	0.854453	Cytoplasmic	BnaA04g17880D
#162	Cytoplasmic	Cytoplasmic	Cytoplasmic	Mitochondrial	Cytoplasmic	:	0.0376348	0.0782991	2.84183	0.0216275	0.0180298	0.0199486	0.0134356	0.879229	0.135583	0.160085	0.00951447	0.784786	Cytoplasmic	BnaC04g41490D
#163	Cytoplasmic	Mitochondrial	Cytoplasmic	Cytoplasmic	Cytoplasmic	:	0.0530754	0.0696725	2.0023	0.0103519	0.0429063	0.0266728	0.0279759	1.47593	0.176497	0.127774	0.0112991	0.975549	Cytoplasmic	BnaA03g15210D
#164	Cytoplasmic	Mitochondrial	Cytoplasmic	Mitochondrial	Cytoplasmic	:	0.0486713	0.030882	2.76162	0.0276572	0.0263727	0.0269336	0.0242273	1.12052	0.254935	0.287566	0.00955355	0.381058	Cytoplasmic	BnaCnng70010D
#165	Mitochondrial	Extracellular	Nuclear	Cytoplasmic	Nuclear	:	0.973973	0.689137	1.02878	0.0150635	0.0837398	0.0183047	0.108548	0.639576	0.174495	0.128542	0.0163895	1.12345	Nuclear	BnaA04g17860D
#166	Mitochondrial	Extracellular	Nuclear	Cytoplasmic	PlasmaMembrane	:	0.544589	0.489895	1.14282	0.0282358	0.0466921	0.0201403	0.0239817	0.597856	0.310621	0.0967173	0.0107128	1.68774	Nuclear	BnaC04g41480D
#167	Cytoplasmic	Cytoplasmic	Nuclear	Cytoplasmic	Cytoplasmic	:	0.301751	0.144863	2.10342	0.0118607	0.0593022	0.0576498	0.0908361	0.643529	0.127129	0.0475801	0.0180202	1.39406	Cytoplasmic	BnaC04g41500D
#168	Cytoplasmic	Extracellular	Nuclear	Cytoplasmic	Cytoplasmic	:	0.722686	0.0824236	1.8843	0.015135	0.060128	0.0350434	0.158814	0.654736	0.213263	0.0565949	0.0258146	1.09107	Cytoplasmic	BnaA04g17900D
#169	Cytoplasmic	Cytoplasmic	Nuclear	Cytoplasmic	Cytoplasmic	:	0.35946	0.112248	1.84628	0.0110444	0.0898425	0.113182	0.0178385	0.39941	0.240607	0.122286	0.0373308	1.65047	Cytoplasmic	BnaC04g10690D
#170	Cytoplasmic	Cytoplasmic	Cytoplasmic	Chloroplast	Cytoplasmic	:	0.524797	0.0764295	2.2513	0.0120722	0.102731	0.11737	0.0186882	0.606897	0.595626	0.150459	0.0519193	0.491711	Cytoplasmic	BnaC03g19010D
#171	Cytoplasmic	Cytoplasmic	Cytoplasmic	Cytoplasmic	Cytoplasmic	:	0.542837	0.130901	2.3868	0.0125043	0.128957	0.130254	0.0272228	0.235226	0.141896	0.0971695	0.0506883	1.11554	Cytoplasmic	BnaA05g09290D
#172	Cytoplasmic	Cytoplasmic	Cytoplasmic	Chloroplast	Cytoplasmic	:	0.398938	0.0532374	2.29386	0.00939645	0.117604	0.121928	0.0163452	0.616155	0.690162	0.181667	0.034194	0.46652	Cytoplasmic	BnaA03g15880D
#173	Mitochondrial	Cytoplasmic	Nuclear	Cytoplasmic	Mitochondrial	:	0.633608	0.284857	1.20829	0.0128156	0.0847552	0.0542221	0.0184791	1.31767	0.190397	0.107937	0.017207	1.06976	Mitochondrial	BnaA04g20250D
#174	Cytoplasmic	Cytoplasmic	Cytoplasmic	Cytoplasmic	Cytoplasmic	:	0.11168	0.0809514	2.6826	0.00642342	0.195204	0.0456752	0.0345437	0.542413	0.233143	0.0813949	0.0204928	0.965475	Cytoplasmic	BnaA05g07660D
#175	Chloroplast	Cytoplasmic	Cytoplasmic	Cytoplasmic	Cytoplasmic	:	0.0983116	0.0248348	2.11439	0.00738746	0.0178051	0.0393653	0.0501264	1.10723	0.934891	0.139229	0.0371565	0.429271	Cytoplasmic	BnaCnng60860D
#176	Chloroplast	Cytoplasmic	Cytoplasmic	Cytoplasmic	Cytoplasmic	:	0.0737964	0.0278888	2.56655	0.00744645	0.0175613	0.0465467	0.0386771	0.743208	0.961258	0.106966	0.0282933	0.381808	Cytoplasmic	BnaA04g21880D
#177	Chloroplast	Cytoplasmic	Cytoplasmic	Cytoplasmic	Cytoplasmic	:	0.0983116	0.0248348	2.11439	0.00738746	0.0178051	0.0393653	0.0501264	1.10723	0.934891	0.139229	0.0371565	0.429271	Cytoplasmic	BnaC04g45770D
#178	Chloroplast	Cytoplasmic	Cytoplasmic	Cytoplasmic	Cytoplasmic	:	0.0538733	0.0203215	2.50341	0.00616599	0.0155137	0.0199422	0.0300504	0.767437	0.726954	0.121712	0.0202014	0.714414	Cytoplasmic	BnaC03g21190D
#179	Chloroplast	Cytoplasmic	Cytoplasmic	Cytoplasmic	Cytoplasmic	:	0.0409766	0.0174501	2.55913	0.00554551	0.0154667	0.0198	0.0251435	0.709474	0.784842	0.097157	0.0172567	0.707758	Cytoplasmic	BnaA03g17650D
#180	Cytoplasmic	Cytoplasmic	Extracellular	Mitochondrial	Cytoplasmic	:	0.726249	0.218106	1.7525	0.0132478	0.164873	0.0765563	0.168128	0.662351	0.212929	0.1543	0.0722057	0.778554	Cytoplasmic	BnaA05g04330D
#181	Nuclear	Cytoplasmic	Extracellular	Cytoplasmic	Cytoplasmic	:	0.573152	0.249274	1.76936	0.0105661	0.061369	0.0437135	0.168611	0.491954	0.323748	0.111635	0.0495304	1.14709	Cytoplasmic	BnaA04g25870D
#182	Nuclear	Cytoplasmic	Extracellular	Cytoplasmic	Cytoplasmic	:	0.519496	0.216518	2.27101	0.00722754	0.0544343	0.0546242	0.154392	0.354832	0.185899	0.0903021	0.0368802	1.05439	Cytoplasmic	BnaC04g49850D
#183	Cytoplasmic	Nuclear	Cytoplasmic	Cytoplasmic	Nuclear	:	0.25211	0.121493	1.95447	0.00591245	0.0229843	0.0297671	0.0396043	0.174863	0.184512	0.0313713	0.0507916	2.13212	Nuclear	BnaA04g25880D
#184	Cytoplasmic	Cytoplasmic	Nuclear	Cytoplasmic	Cytoplasmic	:	0.076904	0.0700218	2.66462	0.0207066	0.014479	0.123159	0.0239011	0.248202	0.47187	0.104195	0.0292826	1.15265	Cytoplasmic	BnaA05g27810D
#185	Cytoplasmic	Cytoplasmic	Nuclear	Cytoplasmic	Cytoplasmic	:	0.0733612	0.0578495	2.60163	0.0222781	0.0154293	0.0905325	0.0245252	0.297398	0.398342	0.133543	0.0254845	1.25963	Cytoplasmic	BnaC05g41990D
#186	Cytoplasmic	Mitochondrial	Nuclear	Cytoplasmic	Cytoplasmic	:	0.106347	0.210714	1.72481	0.063466	0.0276931	0.0414849	0.0383399	0.849437	0.355564	0.152828	0.0301144	1.3992	Cytoplasmic	BnaA01g30970D
#187	Cytoplasmic	Mitochondrial	Nuclear	Cytoplasmic	Cytoplasmic	:	0.106347	0.210714	1.72481	0.063466	0.0276931	0.0414849	0.0383399	0.849437	0.355564	0.152828	0.0301144	1.3992	Cytoplasmic	BnaA01g31140D
#188	Cytoplasmic	Cytoplasmic	Cytoplasmic	Cytoplasmic	Cytoplasmic	:	0.120051	0.0327291	3.7816	0.00812293	0.0445084	0.149201	0.0658698	0.284755	0.167222	0.179626	0.0261916	0.14012	Cytoplasmic	BnaC03g73320D
#189	Cytoplasmic	Cytoplasmic	Cytoplasmic	Cytoplasmic	Cytoplasmic	:	0.12385	0.0414236	3.68072	0.00794692	0.0496966	0.244297	0.0563599	0.257608	0.156543	0.193552	0.0257728	0.162224	Cytoplasmic	BnaC03g73310D
#190	Cytoplasmic	Cytoplasmic	Cytoplasmic	Cytoplasmic	Cytoplasmic	:	0.0590616	0.0181706	3.3686	0.00526861	0.0542698	0.0579719	0.023635	0.749977	0.268091	0.279174	0.0133175	0.102467	Cytoplasmic	BnaCnng68740D
#191	Cytoplasmic	Cytoplasmic	Cytoplasmic	Mitochondrial	Cytoplasmic	:	0.189598	0.205509	2.71597	0.012612	0.0266072	0.256094	0.0536394	0.761976	0.194363	0.198339	0.0266105	0.358686	Cytoplasmic	BnaA03g32510D
#192	Cytoplasmic	Cytoplasmic	Cytoplasmic	Cytoplasmic	Cytoplasmic	:	0.115602	0.0246421	3.43741	0.00590033	0.126029	0.0651564	0.0394639	0.534871	0.255775	0.27435	0.0226682	0.0981298	Cytoplasmic	BnaA05g26300D
#193	Cytoplasmic	Cytoplasmic	Cytoplasmic	Cytoplasmic	Cytoplasmic	:	0.0608288	0.0286957	3.79603	0.00529358	0.0414089	0.183713	0.0266199	0.135874	0.210671	0.315274	0.0169081	0.17868	Cytoplasmic	BnaC01g38190D
#194	Cytoplasmic	Cytoplasmic	Cytoplasmic	Cytoplasmic	Cytoplasmic	:	0.221723	0.0278123	3.87375	0.00367266	0.0768569	0.195938	0.0296098	0.117032	0.214902	0.0750882	0.0132904	0.150327	Cytoplasmic	BnaA01g30230D
#195	Cytoplasmic	Cytoplasmic	Cytoplasmic	Cytoplasmic	Cytoplasmic	:	0.118927	0.0450375	2.95596	0.0154409	0.259223	0.117754	0.0259516	0.394257	0.521285	0.141311	0.154319	0.250532	Cytoplasmic	BnaC03g38030D
#196	Cytoplasmic	Cytoplasmic	Cytoplasmic	Cytoplasmic	Cytoplasmic	:	0.113732	0.0360688	3.17406	0.0115714	0.354595	0.0803211	0.017798	0.245303	0.399863	0.171355	0.206758	0.18857	Cytoplasmic	BnaA05g25780D
#197	Cytoplasmic	Cytoplasmic	Cytoplasmic	Cytoplasmic	Cytoplasmic	:	0.103295	0.0444649	3.54203	0.00832278	0.134132	0.101011	0.0176733	0.226099	0.374658	0.131876	0.116367	0.200074	Cytoplasmic	BnaA01g37310D
#198	Cytoplasmic	Cytoplasmic	Cytoplasmic	Cytoplasmic	Cytoplasmic	:	0.106158	0.0389154	3.19225	0.0122399	0.278706	0.0738085	0.0180517	0.279062	0.40687	0.188817	0.223676	0.181447	Cytoplasmic	BnaC05g39690D
#199	Cytoplasmic	Cytoplasmic	Cytoplasmic	Cytoplasmic	Cytoplasmic	:	0.121706	0.0663244	2.78619	0.0156159	0.366558	0.142631	0.0283241	0.340513	0.544988	0.153615	0.17179	0.261741	Cytoplasmic	BnaA03g32900D
#200	Cytoplasmic	Cytoplasmic	Cytoplasmic	Cytoplasmic	Cytoplasmic	:	0.109229	0.04932	3.29223	0.00922072	0.190986	0.103737	0.0175466	0.248569	0.4176	0.161997	0.211916	0.187652	Cytoplasmic	BnaC01g37530D
#201	Cytoplasmic	Cytoplasmic	Cytoplasmic	Cytoplasmic	Cytoplasmic	:	0.0596289	0.0477697	3.16382	0.033455	0.0459191	0.0152926	0.0172619	0.11047	0.0581453	0.109105	0.0368171	1.30232	Cytoplasmic	BnaC05g34030D
#202	Cytoplasmic	Cytoplasmic	Cytoplasmic	Cytoplasmic	Cytoplasmic	:	0.0584277	0.0421889	3.42571	0.0230881	0.0332805	0.012103	0.0102815	0.0880143	0.0415728	0.0925762	0.0127853	1.15997	Cytoplasmic	BnaA05g21130D
#203	Cytoplasmic	Cytoplasmic	Nuclear	Cytoplasmic	Cytoplasmic	:	0.145385	0.0781735	2.9588	0.0140406	0.111069	0.025943	0.0510867	0.204189	0.0932864	0.103055	0.0349295	1.18004	Cytoplasmic	BnaA03g35030D
#204	Cytoplasmic	Cytoplasmic	Nuclear	Cytoplasmic	Cytoplasmic	:	0.145385	0.0781735	2.9588	0.0140406	0.111069	0.025943	0.0510867	0.204189	0.0932864	0.103055	0.0349295	1.18004	Cytoplasmic	BnaC03g40740D
#205	Cytoplasmic	Cytoplasmic	Nuclear	Cytoplasmic	Cytoplasmic	:	0.145514	0.0869089	2.96605	0.0131457	0.101789	0.0258798	0.0564608	0.199615	0.0981775	0.0957529	0.0318633	1.17884	Cytoplasmic	BnaA03g35040D
#206	Cytoplasmic	Cytoplasmic	Nuclear	Cytoplasmic	Cytoplasmic	:	0.145514	0.0869089	2.96605	0.0131457	0.101789	0.0258798	0.0564608	0.199615	0.0981775	0.0957529	0.0318633	1.17884	Cytoplasmic	BnaC03g40750D
#207	Cytoplasmic	Cytoplasmic	Nuclear	Nuclear	Cytoplasmic	:	0.133623	0.0253682	2.95289	0.0278434	0.0301687	0.0136894	0.0134176	0.126018	0.0671166	0.128792	0.0247809	1.45629	Cytoplasmic	BnaC05g34020D
#208	Nuclear	Cytoplasmic	Cytoplasmic	Cytoplasmic	Cytoplasmic	:	0.136173	0.0206147	2.89848	0.0258487	0.0372495	0.0117622	0.0134248	0.123463	0.0688533	0.108817	0.019837	1.53548	Cytoplasmic	BnaA05g21110D
#209	Cytoplasmic	Cytoplasmic	Nuclear	Cytoplasmic	Cytoplasmic	:	0.32969	0.16409	2.35272	0.0303338	0.0559748	0.0188601	0.097617	0.605965	0.383966	0.190996	0.0399735	0.729816	Cytoplasmic	BnaCnng63110D
#210	Cytoplasmic	Cytoplasmic	Nuclear	Cytoplasmic	Cytoplasmic	:	0.0382947	0.0120826	3.00835	0.00375865	0.0585538	0.0174418	0.00431896	0.47698	0.0674648	0.0570346	0.00888197	1.24683	Cytoplasmic	BnaC05g30560D
#211	Cytoplasmic	Cytoplasmic	Nuclear	Cytoplasmic	Cytoplasmic	:	0.0608151	0.0190259	3.01775	0.00350834	0.0630726	0.0194463	0.00879729	0.46217	0.0700837	0.045705	0.0116293	1.218	Cytoplasmic	BnaA05g19720D
#212	Cytoplasmic	Cytoplasmic	Nuclear	Cytoplasmic	Cytoplasmic	:	0.0972613	0.0291629	3.01126	0.00265693	0.0600017	0.0264898	0.0184528	0.297562	0.0869108	0.0457281	0.0157784	1.30874	Cytoplasmic	BnaC01g32130D
#213	Cytoplasmic	Cytoplasmic	Nuclear	Cytoplasmic	Cytoplasmic	:	0.114011	0.0282843	2.97779	0.00287582	0.0720973	0.0247355	0.0242557	0.396493	0.119083	0.0528027	0.0295419	1.15803	Cytoplasmic	BnaA01g25140D
#214	Nuclear	Cytoplasmic	Nuclear	Cytoplasmic	Cytoplasmic	:	0.471667	0.0531388	2.4368	0.00850521	0.0327187	0.0116942	0.0951787	0.198712	0.0353681	0.061017	0.0203558	1.57485	Cytoplasmic	BnaA08g01660D
#215	Nuclear	Extracellular	Extracellular	Cytoplasmic	Cytoplasmic	:	1.12172	0.0640424	1.8699	0.0070014	0.0288601	0.0162944	0.0357417	0.53725	0.164129	0.0738353	0.0289649	1.05227	Cytoplasmic	BnaC09g54260D
#216	Nuclear	Extracellular	Cytoplasmic	Nuclear	Cytoplasmic	:	0.737536	0.0394004	1.71016	0.00987673	0.061658	0.0621637	0.0334724	0.435081	0.11599	0.144755	0.206335	1.44357	Cytoplasmic	BnaC01g24560D
#217	Nuclear	Extracellular	Nuclear	Cytoplasmic	Cytoplasmic	:	0.989022	0.305214	1.53238	0.0117706	0.111437	0.0486794	0.0478771	0.0827384	0.0610459	0.0867483	0.0210805	1.70201	Nuclear	BnaC03g68930D
#218	Nuclear	Extracellular	Extracellular	Cytoplasmic	Cytoplasmic	:	1.03429	0.0335473	2.02748	0.00953537	0.044643	0.0353284	0.102775	0.0715759	0.0680716	0.0405627	0.305159	1.22702	Cytoplasmic	BnaA08g29530D
#219	Cytoplasmic	Cytoplasmic	Cytoplasmic	Cytoplasmic	Cytoplasmic	:	0.0495348	0.0592987	4.01616	0.00337345	0.0405933	0.014745	0.0459447	0.178973	0.156865	0.0329692	0.0592197	0.342321	Cytoplasmic	BnaC08g21250D
#220	Cytoplasmic	Cytoplasmic	Cytoplasmic	Cytoplasmic	Cytoplasmic	:	0.171485	0.0820668	3.69698	0.00557015	0.0350254	0.0237267	0.0878872	0.266978	0.134052	0.0451912	0.109857	0.341182	Cytoplasmic	BnaA06g15710D
#221	Cytoplasmic	Cytoplasmic	Cytoplasmic	Cytoplasmic	Cytoplasmic	:	0.0305798	0.0189129	3.96505	0.00368049	0.031703	0.00582633	0.0291662	0.177927	0.226462	0.0168935	0.042083	0.451714	Cytoplasmic	BnaA01g20880D
#222	Cytoplasmic	Cytoplasmic	Cytoplasmic	Cytoplasmic	Cytoplasmic	:	0.0376461	0.0185207	4.38882	0.00293229	0.0435915	0.0121983	0.00848179	0.101548	0.0803781	0.0382671	0.016881	0.250735	Cytoplasmic	BnaAnng03760D
#223	Cytoplasmic	Cytoplasmic	Cytoplasmic	Cytoplasmic	Cytoplasmic	:	0.03857	0.0169631	4.44971	0.00291447	0.0640211	0.0080671	0.00985776	0.0800478	0.0841328	0.0419437	0.0138195	0.189957	Cytoplasmic	BnaC08g21600D
#224	Cytoplasmic	Cytoplasmic	Cytoplasmic	Cytoplasmic	Cytoplasmic	:	0.0350681	0.00763222	3.83737	0.00528331	0.0988622	0.0214465	0.00288359	0.288824	0.115218	0.164391	0.00480538	0.418218	Cytoplasmic	BnaA09g31780D
#225	Cytoplasmic	Cytoplasmic	Cytoplasmic	Cytoplasmic	Cytoplasmic	:	0.0379536	0.00669509	3.88825	0.00480239	0.112193	0.0300704	0.00232596	0.266789	0.0789518	0.129891	0.00477435	0.437303	Cytoplasmic	BnaC08g22640D
#226	Cytoplasmic	Cytoplasmic	Cytoplasmic	Cytoplasmic	Cytoplasmic	:	0.0716317	0.00755256	3.9939	0.00530559	0.107955	0.0295348	0.00340829	0.157844	0.0895545	0.15892	0.0114467	0.362952	Cytoplasmic	BnaA03g41250D
#227	Cytoplasmic	Cytoplasmic	Cytoplasmic	Cytoplasmic	Cytoplasmic	:	0.0643746	0.00839248	4.07769	0.00458271	0.133815	0.0241183	0.00303553	0.171359	0.0924637	0.0859648	0.0202149	0.313991	Cytoplasmic	BnaC07g32140D
#228	Cytoplasmic	Nuclear	Cytoplasmic	Cytoplasmic	Cytoplasmic	:	0.151712	0.0343666	2.79258	0.00902789	0.0175157	0.00826566	0.0317174	0.650836	0.0983056	0.105434	0.0150118	1.08523	Cytoplasmic	BnaA04g03320D
#229	Cytoplasmic	Nuclear	Cytoplasmic	Cytoplasmic	Cytoplasmic	:	0.299491	0.0421471	2.74352	0.0084556	0.0251675	0.0109345	0.0597433	0.698616	0.106628	0.190799	0.0279787	0.786516	Cytoplasmic	BnaC04g25200D
#230	Nuclear	Nuclear	Nuclear	Cytoplasmic	Nuclear	:	0.458003	0.0541151	0.717405	0.00707598	0.0131874	0.00889288	0.0270558	0.258148	0.144139	0.115781	0.0195845	3.17661	Nuclear	BnaC08g26890D
#231	Cytoplasmic	Cytoplasmic	Cytoplasmic	Extracellular	Cytoplasmic	:	0.870151	0.14808	1.79878	0.0125133	0.123338	0.0929628	0.0964538	0.559364	0.353936	0.150455	0.0566315	0.737331	Cytoplasmic	BnaA04g27300D
#232	Cytoplasmic	Cytoplasmic	Cytoplasmic	Extracellular	Cytoplasmic	:	1.16646	0.225988	1.51321	0.0111699	0.0671511	0.0433739	0.13339	0.700915	0.146108	0.0899846	0.0388013	0.863448	Cytoplasmic	BnaC04g22190D
#233	Cytoplasmic	Extracellular	Cytoplasmic	Cytoplasmic	Cytoplasmic	:	0.833262	0.184537	2.72148	0.00855859	0.112148	0.0691541	0.0509165	0.370875	0.130812	0.157075	0.0219885	0.339193	Cytoplasmic	BnaA10g01900D
#234	Cytoplasmic	Cytoplasmic	Cytoplasmic	Cytoplasmic	Cytoplasmic	:	0.171093	0.152254	2.95483	0.0183035	0.0280372	0.13114	0.175668	0.570609	0.227923	0.19806	0.00883053	0.363248	Cytoplasmic	BnaC08g31400D
#235	Nuclear	Cytoplasmic	Nuclear	Nuclear	Nuclear	:	0.0415033	0.0229742	1.5369	0.00651134	0.226829	0.0662915	0.00959883	0.186155	0.235326	0.0511465	0.084504	2.53226	Nuclear	BnaC09g00410D
#236	Nuclear	Cytoplasmic	Cytoplasmic	Nuclear	Nuclear	:	0.0837967	0.0323266	1.66265	0.0109244	0.262995	0.0375764	0.0192082	0.238553	0.273523	0.0861656	0.148141	2.14414	Nuclear	BnaA09g01260D
#237	Nuclear	Cytoplasmic	Mitochondrial	Nuclear	Cytoplasmic	:	0.0894945	0.0221289	1.6262	0.013308	0.220422	0.0910501	0.0374146	0.34056	0.240685	0.0905844	0.205662	2.02249	Nuclear	BnaC03g30450D
#238	Cytoplasmic	Cytoplasmic	Nuclear	Cytoplasmic	Mitochondrial	:	0.03662	0.0465065	2.06865	0.0109249	0.0464643	0.064416	0.00658213	1.06507	0.339693	0.0310137	0.0120119	1.27205	Cytoplasmic	BnaC02g26740D
#239	Nuclear	Cytoplasmic	Cytoplasmic	Cytoplasmic	Nuclear	:	0.137823	0.0539331	2.34562	0.0087072	0.106644	0.102018	0.0113134	0.343429	0.0605724	0.0573096	0.0137767	1.75886	Cytoplasmic	BnaC09g00440D
#240	Nuclear	Cytoplasmic	Nuclear	Cytoplasmic	Nuclear	:	0.201782	0.0463087	2.44494	0.00769737	0.0755936	0.0611911	0.00928332	0.12591	0.0307446	0.0258458	0.023714	1.94699	Cytoplasmic	BnaA03g25870D
#241	Nuclear	Extracellular	Cytoplasmic	Cytoplasmic	Cytoplasmic	:	0.48971	0.646901	1.89547	0.0133081	0.0606385	0.135957	0.0352375	0.407991	0.138683	0.139395	0.0268814	1.00983	Cytoplasmic	BnaC03g29010D
#242	Nuclear	Extracellular	Cytoplasmic	Cytoplasmic	Cytoplasmic	:	0.832764	0.143226	1.90886	0.00922753	0.0606213	0.214953	0.0225998	0.391608	0.161938	0.119207	0.0313624	1.10363	Cytoplasmic	BnaC09g24440D
#243	Nuclear	Extracellular	Cytoplasmic	Cytoplasmic	Cytoplasmic	:	0.750065	0.311574	1.98841	0.0115401	0.0935451	0.157156	0.0318211	0.426383	0.214768	0.127642	0.0306859	0.856414	Cytoplasmic	BnaA09g22480D
#244	Nuclear	Extracellular	Cytoplasmic	Cytoplasmic	Cytoplasmic	:	0.882545	0.146677	2.19702	0.00949144	0.0701444	0.165151	0.0224952	0.366525	0.136143	0.067459	0.021647	0.914699	Cytoplasmic	BnaC09g24420D
#245	Cytoplasmic	Extracellular	Extracellular	Extracellular	Extracellular	:	2.60923	0.391805	0.610862	0.0144151	0.303544	0.195911	0.0676242	0.252339	0.144486	0.0989884	0.056302	0.254492	Extracellular	BnaC09g24430D
#246	Nuclear	Extracellular	PlasmaMembrane	Cytoplasmic	PlasmaMembrane	:	0.394558	1.38544	1.64728	0.0194228	0.0378192	0.202499	0.0238172	0.333313	0.214358	0.0474118	0.0251951	0.668885	Cytoplasmic	BnaA03g24390D
#247	PlasmaMembrane	Extracellular	PlasmaMembrane	Cytoplasmic	Mitochondrial	:	0.837902	1.36318	0.599108	0.0105766	0.143318	0.0662574	0.0652644	1.0954	0.154617	0.251594	0.025888	0.386894	PlasmaMembrane	BnaA03g24410D
#248	Cytoplasmic	Lysosomal	Nuclear	Cytoplasmic	Mitochondrial	:	0.555031	0.13612	1.42449	0.018264	0.0958692	0.0478599	0.493195	0.933823	0.14907	0.162059	0.0493279	0.934895	Cytoplasmic	BnaA01g17500D
#249	Cytoplasmic	Lysosomal	Cytoplasmic	Cytoplasmic	Cytoplasmic	:	0.595264	0.142729	2.06951	0.0122966	0.0854931	0.0430068	0.588294	0.527771	0.11544	0.0968897	0.0395802	0.683721	Cytoplasmic	BnaC01g21830D
#250	PlasmaMembrane	Cytoplasmic	Nuclear	Cytoplasmic	Nuclear	:	0.211086	0.963852	1.3838	0.00843057	0.0400457	0.0201402	0.0685711	0.562767	0.289965	0.0703398	0.0767239	1.30428	Cytoplasmic	BnaC07g33950D
#251	PlasmaMembrane	PlasmaMembrane	Nuclear	Cytoplasmic	Mitochondrial	:	0.302331	1.16925	1.28702	0.010598	0.0511419	0.0282763	0.142814	0.570126	0.357731	0.0691372	0.0744179	0.937156	Cytoplasmic	BnaA03g42850D
#252	PlasmaMembrane	PlasmaMembrane	Nuclear	Cytoplasmic	Nuclear	:	0.263703	1.49892	0.922762	0.011778	0.0475195	0.0411931	0.23419	0.32117	0.16147	0.0537872	0.135239	1.30827	PlasmaMembrane	BnaAnng32500D
#253	Cytoplasmic	PlasmaMembrane	Cytoplasmic	Cytoplasmic	Cytoplasmic	:	0.14474	0.948453	2.09338	0.00730016	0.0242068	0.0507428	0.0929712	0.26505	0.189496	0.0315743	0.0509094	1.10118	Cytoplasmic	BnaC08g47860D
#254	PlasmaMembrane	Cytoplasmic	Nuclear	Cytoplasmic	Nuclear	:	0.222262	0.610813	2.07308	0.0263787	0.0254273	0.0590313	0.0174132	0.421114	0.200271	0.0694279	0.0395122	1.23527	Cytoplasmic	BnaC07g36630D
#255	Nuclear	Cytoplasmic	Nuclear	Cytoplasmic	Nuclear	:	0.620538	0.60126	1.62389	0.0196229	0.0786204	0.0908018	0.0554123	0.224311	0.212955	0.0636141	0.118795	1.29018	Cytoplasmic	BnaC01g12610D
#256	Nuclear	Cytoplasmic	Nuclear	Cytoplasmic	Nuclear	:	0.481147	0.543162	1.74994	0.0180523	0.0549663	0.0721785	0.0370896	0.290195	0.293158	0.0749928	0.0854574	1.29966	Cytoplasmic	BnaA01g11120D
#257	Chloroplast	Chloroplast	Chloroplast	Cytoplasmic	Nuclear	:	0.412398	0.615045	0.939135	0.0202897	0.0361066	0.0389005	0.10213	0.521602	1.15999	0.0680676	0.192264	0.894077	Chloroplast	BnaA08g09770D
#258	Chloroplast	Chloroplast	Chloroplast	Cytoplasmic	Nuclear	:	0.430659	0.492826	1.13426	0.019287	0.0400211	0.0388478	0.0858115	0.572421	1.11562	0.0620488	0.156834	0.85136	Cytoplasmic	BnaC03g64300D
#259	Nuclear	Mitochondrial	Nuclear	Nuclear	Mitochondrial	:	0.526369	0.228956	0.783102	0.0200116	0.0247305	0.0953278	0.0325177	1.08411	0.258958	0.0492927	0.0164272	1.8802	Nuclear	BnaAnng36120D
#260	Nuclear	Mitochondrial	Nuclear	Mitochondrial	Mitochondrial	:	0.264187	0.160821	0.915407	0.0188451	0.0187904	0.047645	0.019231	1.48963	0.375301	0.0377019	0.00972229	1.64272	Nuclear	BnaC03g64330D
#261	Mitochondrial	Mitochondrial	PlasmaMembrane	Cytoplasmic	Cytoplasmic	:	0.191479	0.754733	1.11637	0.0127667	0.056789	0.0478903	0.0570972	1.66764	0.173364	0.24846	0.0163079	0.657096	Mitochondrial	BnaA08g09590D
#262	Mitochondrial	Mitochondrial	PlasmaMembrane	Peroxisomal	Mitochondrial	:	0.253972	0.732697	0.881545	0.010276	0.0510878	0.0312253	0.0716899	1.8403	0.159994	0.415701	0.015151	0.536363	Mitochondrial	BnaC03g64000D
#263	Cytoplasmic	Cytoplasmic	Cytoplasmic	Cytoplasmic	Cytoplasmic	:	0.0440778	0.0134441	4.34953	0.00587085	0.161989	0.0236715	0.00174085	0.0877476	0.0415221	0.0287526	0.00193732	0.239721	Cytoplasmic	BnaA01g12530D
#264	Cytoplasmic	Cytoplasmic	Cytoplasmic	Cytoplasmic	Cytoplasmic	:	0.0758832	0.0106568	4.35904	0.00570927	0.195834	0.0242541	0.00164648	0.0695131	0.0300088	0.034132	0.00201295	0.191311	Cytoplasmic	BnaC01g14310D
#265	Cytoplasmic	Cytoplasmic	Cytoplasmic	Cytoplasmic	Cytoplasmic	:	0.102438	0.0166427	4.26178	0.00763461	0.17256	0.0372645	0.00137453	0.0805497	0.0173533	0.0209527	0.00198742	0.279461	Cytoplasmic	BnaA03g45610D
#266	Cytoplasmic	Cytoplasmic	Cytoplasmic	Cytoplasmic	Cytoplasmic	:	0.0447732	0.00744756	4.4853	0.00356556	0.106597	0.0172081	0.000999546	0.0967345	0.0243602	0.0193918	0.00147904	0.192145	Cytoplasmic	BnaC07g37670D
#267	Nuclear	Cytoplasmic	Mitochondrial	Cytoplasmic	Cytoplasmic	:	0.293206	0.0597222	1.84739	0.00729465	0.0666593	0.0458836	0.0305009	0.730007	0.177708	0.0419552	0.0314147	1.66826	Cytoplasmic	BnaC07g38150D
#268	Nuclear	Cytoplasmic	Cytoplasmic	Cytoplasmic	Cytoplasmic	:	0.350082	0.118651	1.92363	0.00806836	0.0808851	0.0775593	0.0258743	0.691093	0.264117	0.0634919	0.0382443	1.3583	Cytoplasmic	BnaA03g45910D
#269	Cytoplasmic	Cytoplasmic	Cytoplasmic	Cytoplasmic	Cytoplasmic	:	0.00845012	0.0143942	4.04949	0.00344237	0.0423755	0.0208963	0.00188579	0.252205	0.123407	0.0789478	0.00438407	0.400117	Cytoplasmic	BnaC08g12000D
#270	Cytoplasmic	Cytoplasmic	Cytoplasmic	Cytoplasmic	Cytoplasmic	:	0.00877959	0.0173387	3.86625	0.00463065	0.11714	0.0261195	0.00213912	0.274109	0.221536	0.0910077	0.0046906	0.366264	Cytoplasmic	BnaA08g14520D
#271	Cytoplasmic	Cytoplasmic	Cytoplasmic	Cytoplasmic	Cytoplasmic	:	0.0120998	0.0216995	3.87119	0.00459512	0.0390927	0.0477588	0.00150619	0.406846	0.0527646	0.0442899	0.00235075	0.495808	Cytoplasmic	BnaA03g47270D
#272	Cytoplasmic	Cytoplasmic	Cytoplasmic	Cytoplasmic	Cytoplasmic	:	0.0501855	0.0397402	3.53079	0.00788481	0.0337517	0.043268	0.00666387	0.297676	0.210595	0.390048	0.00658667	0.382808	Cytoplasmic	BnaA08g30850D
#273	Cytoplasmic	Cytoplasmic	Cytoplasmic	Cytoplasmic	Cytoplasmic	:	0.0437637	0.0574218	3.82252	0.00750737	0.0280578	0.0206023	0.00410385	0.253653	0.157391	0.256056	0.00606962	0.342854	Cytoplasmic	BnaA08g14500D
#274	Cytoplasmic	Cytoplasmic	Cytoplasmic	Cytoplasmic	Cytoplasmic	:	0.082197	0.0986953	3.36954	0.00865795	0.0367968	0.0578264	0.00909565	0.297195	0.146926	0.328626	0.00753092	0.556909	Cytoplasmic	BnaC08g12030D
#275	Cytoplasmic	Cytoplasmic	Cytoplasmic	Cytoplasmic	Cytoplasmic	:	0.0158886	0.0268504	4.05473	0.00545456	0.0181833	0.0312789	0.00203866	0.304334	0.0592707	0.0659056	0.00214568	0.413921	Cytoplasmic	BnaC07g39470D
#276	Cytoplasmic	Cytoplasmic	Cytoplasmic	Cytoplasmic	Nuclear	:	0.0267461	0.00823005	3.53888	0.00764336	0.0887713	0.0116498	0.00604577	0.244262	0.16115	0.0537494	0.0119919	0.840878	Cytoplasmic	BnaA01g14690D
#277	Nuclear	Nuclear	Nuclear	Nuclear	Nuclear	:	0.501554	0.109574	0.904898	0.00959111	0.0353564	0.0326864	0.0447212	0.133882	0.0657013	0.0598274	0.0380553	3.06415	Nuclear	BnaC07g39650D
#278	Nuclear	Nuclear	Nuclear	Extracellular	Nuclear	:	0.935969	0.174972	0.668418	0.0108645	0.162205	0.0326956	0.0752421	0.212179	0.0508017	0.0791516	0.0446341	2.55287	Nuclear	BnaC01g17380D
#279	Nuclear	Nuclear	Nuclear	Extracellular	Nuclear	:	1.21278	0.120236	0.658452	0.00987525	0.0684528	0.0235314	0.0583089	0.180908	0.0369214	0.0423776	0.0529448	2.53521	Nuclear	BnaA03g47400D
#280	Nuclear	Nuclear	Extracellular	Cytoplasmic	Nuclear	:	1.07342	0.222705	0.943953	0.0130393	0.206999	0.0359912	0.0835092	0.218018	0.0534283	0.0762934	0.0486925	2.02396	Nuclear	BnaA01g35230D
#281	Cytoplasmic	Peroxisomal	Nuclear	Cytoplasmic	Cytoplasmic	:	0.0455172	0.0156798	2.44265	0.0178542	0.0210339	0.0192855	0.0132902	0.478812	0.14217	0.297859	0.0141261	1.49172	Cytoplasmic	BnaAnng01420D
#282	Cytoplasmic	Cytoplasmic	Cytoplasmic	Cytoplasmic	Cytoplasmic	:	0.0306453	0.0253358	3.43421	0.0139587	0.0253113	0.0232053	0.0133194	0.355207	0.189128	0.15852	0.0108741	0.720285	Cytoplasmic	BnaA03g01650D
#283	Cytoplasmic	Cytoplasmic	Cytoplasmic	Cytoplasmic	Cytoplasmic	:	0.0348292	0.0214651	3.71482	0.0193473	0.0190983	0.0223858	0.011548	0.301682	0.124018	0.210541	0.00828181	0.511989	Cytoplasmic	BnaC03g02200D
#284	Nuclear	Nuclear	Nuclear	Cytoplasmic	Nuclear	:	0.0244974	0.0185195	1.63134	0.0231604	0.0116559	0.0197685	0.011329	0.538917	0.112167	0.188757	0.0147504	2.40513	Nuclear	BnaC02g02220D
#285	Cytoplasmic	Extracellular	Extracellular	Nuclear	Cytoplasmic	:	1.31522	0.292529	1.47037	0.0139348	0.200439	0.0791225	0.122969	0.26826	0.120235	0.252206	0.102878	0.761839	Cytoplasmic	BnaA10g23640D
#286	Nuclear	Cytoplasmic	Cytoplasmic	Extracellular	Cytoplasmic	:	0.550531	0.149458	2.08321	0.0127504	0.19405	0.0962305	0.0779043	0.397484	0.133492	0.0814865	0.110311	1.11309	Cytoplasmic	BnaAnng01990D
#287	Nuclear	Cytoplasmic	Cytoplasmic	ER	Cytoplasmic	:	0.554586	0.161276	2.04612	0.0130203	0.297163	0.114762	0.0665864	0.367581	0.116154	0.0902839	0.106009	1.06646	Cytoplasmic	BnaC02g01710D
#288	Cytoplasmic	Extracellular	Cytoplasmic	Cytoplasmic	Cytoplasmic	:	0.573005	0.104974	2.75241	0.00792197	0.166359	0.0987912	0.0850893	0.261816	0.133388	0.149935	0.041298	0.625019	Cytoplasmic	BnaC03g02920D
#289	Cytoplasmic	PlasmaMembrane	Extracellular	Nuclear	Extracellular	:	1.35888	0.381053	1.34397	0.0118903	0.236863	0.0827281	0.146428	0.270371	0.0867937	0.199779	0.0647133	0.816535	Extracellular	BnaC09g48370D
#290	Cytoplasmic	Extracellular	Cytoplasmic	Cytoplasmic	Cytoplasmic	:	0.527379	0.139476	2.56367	0.0102458	0.202405	0.0941313	0.172239	0.285903	0.10799	0.137342	0.0506083	0.70861	Cytoplasmic	BnaA03g55500D
#291	Nuclear	Cytoplasmic	Nuclear	Cytoplasmic	Cytoplasmic	:	0.0793673	0.12192	2.41746	0.00609139	0.0197093	0.0268397	0.0278212	0.347769	0.108104	0.0966971	0.0250216	1.7232	Cytoplasmic	BnaA10g23930D
#292	Cytoplasmic	Cytoplasmic	Cytoplasmic	Cytoplasmic	Cytoplasmic	:	0.155198	0.350085	2.6323	0.00830292	0.0383643	0.0291459	0.0435515	0.362528	0.153598	0.11068	0.0329304	1.08332	Cytoplasmic	BnaC09g47910D
#293	Cytoplasmic	Cytoplasmic	Cytoplasmic	Cytoplasmic	Cytoplasmic	:	0.030845	0.0307836	4.13005	0.00599587	0.0899964	0.0280016	0.0100316	0.273194	0.140132	0.0464856	0.00810242	0.206387	Cytoplasmic	BnaC09g47360D
#294	Cytoplasmic	Cytoplasmic	Cytoplasmic	Cytoplasmic	Cytoplasmic	:	0.0254135	0.0313997	4.24311	0.00494062	0.086474	0.0250886	0.00802962	0.23766	0.115426	0.0423368	0.00648292	0.173638	Cytoplasmic	BnaA10g22800D
#295	PlasmaMembrane	Mitochondrial	Nuclear	Cytoplasmic	Cytoplasmic	:	0.242848	0.493704	1.79961	0.0227192	0.0470435	0.091784	0.0524444	0.653954	0.325846	0.342734	0.0202261	0.907087	Cytoplasmic	BnaC02g04300D
#296	Nuclear	Nuclear	Cytoplasmic	Cytoplasmic	Cytoplasmic	:	0.196188	0.421555	1.60621	0.0334619	0.0394144	0.0589563	0.0355678	0.433203	0.49742	0.433349	0.0227155	1.22195	Cytoplasmic	BnaA02g01200D
#297	Nuclear	Mitochondrial	Cytoplasmic	Chloroplast	Cytoplasmic	:	0.27992	0.237427	1.67553	0.0260892	0.153751	0.191253	0.0781207	0.505671	0.59907	0.249393	0.0245626	0.979206	Cytoplasmic	BnaA02g01170D
#298	Cytoplasmic	Cytoplasmic	Cytoplasmic	Cytoplasmic	Cytoplasmic	:	0.0395493	0.0313881	4.26535	0.00540693	0.0289968	0.0515087	0.00501709	0.10226	0.0620184	0.0535087	0.0165666	0.338425	Cytoplasmic	BnaA10g15040D
#299	Cytoplasmic	Cytoplasmic	Cytoplasmic	Cytoplasmic	Cytoplasmic	:	0.0889785	0.0561565	3.94416	0.00602997	0.0374143	0.0753474	0.011576	0.203501	0.116522	0.0587245	0.0323076	0.369283	Cytoplasmic	BnaC09g54110D
#300	Cytoplasmic	Cytoplasmic	Cytoplasmic	Cytoplasmic	Cytoplasmic	:	0.133588	0.0130197	3.75677	0.00707343	0.0721737	0.0183673	0.00993638	0.163676	0.0500543	0.0784169	0.00640441	0.690519	Cytoplasmic	BnaAnng38110D
#301	Cytoplasmic	Cytoplasmic	Cytoplasmic	Cytoplasmic	Cytoplasmic	:	0.14691	0.0255384	3.95201	0.00516447	0.119034	0.0367887	0.0254838	0.17748	0.0668433	0.0740546	0.0080869	0.36261	Cytoplasmic	BnaA03g56140D
#302	Cytoplasmic	Cytoplasmic	Mitochondrial	Cytoplasmic	Cytoplasmic	:	0.131923	0.0603133	3.15152	0.00952873	0.0455348	0.0115987	0.0328357	0.748186	0.144363	0.0704398	0.00678108	0.586979	Cytoplasmic	BnaA02g09910D
#303	Nuclear	Cytoplasmic	Cytoplasmic	Cytoplasmic	Cytoplasmic	:	0.322291	0.0222641	2.07627	0.019631	0.0441993	0.0111215	0.0164481	0.801087	0.131666	0.0515642	0.0128263	1.49063	Cytoplasmic	BnaC09g53200D
#304	Cytoplasmic	Cytoplasmic	Cytoplasmic	Cytoplasmic	Cytoplasmic	:	0.238567	0.101522	2.86856	0.0126794	0.0530832	0.0498731	0.0833561	0.696194	0.307792	0.169669	0.0236845	0.395017	Cytoplasmic	BnaA02g32460D
#305	Cytoplasmic	Cytoplasmic	Cytoplasmic	Cytoplasmic	Cytoplasmic	:	0.169281	0.0830416	2.49354	0.0095054	0.0344824	0.0454493	0.0386224	1.08773	0.289555	0.120801	0.0229838	0.605005	Cytoplasmic	BnaC02g41200D
#306	Nuclear	Cytoplasmic	Cytoplasmic	Chloroplast	Cytoplasmic	:	0.32908	0.342085	1.69185	0.0174938	0.0436233	0.0883919	0.10372	0.640461	0.431025	0.126941	0.0341902	1.15114	Cytoplasmic	BnaA06g27000D
#307	Nuclear	Cytoplasmic	Cytoplasmic	Chloroplast	Cytoplasmic	:	0.318659	0.301277	1.77544	0.0162885	0.0469461	0.0583005	0.10477	0.770173	0.503843	0.137349	0.0354983	0.931463	Cytoplasmic	BnaC07g29940D
#308	PlasmaMembrane	Extracellular	Extracellular	Chloroplast	Cytoplasmic	:	1.50749	1.06553	0.566102	0.00971669	0.0912256	0.037626	0.0750746	0.476305	0.522608	0.218088	0.0210908	0.409145	Extracellular	BnaC07g17140D
#309	Extracellular	Extracellular	Nuclear	Nuclear	Cytoplasmic	:	1.27956	0.588114	0.793727	0.0100237	0.095593	0.0206185	0.0907861	0.292356	0.262	0.142756	0.0263462	1.39812	Nuclear	BnaA06g40060D
#310	Cytoplasmic	Cytoplasmic	Nuclear	Cytoplasmic	Cytoplasmic	:	0.122894	0.0977885	3.06593	0.0456121	0.135956	0.019541	0.0184513	0.229477	0.291097	0.0635847	0.02116	0.888508	Cytoplasmic	BnaA08g27860D
#311	Cytoplasmic	Cytoplasmic	Cytoplasmic	Cytoplasmic	Cytoplasmic	:	0.0737023	0.0360009	3.86607	0.00355678	0.0652926	0.0154813	0.00510511	0.127924	0.140772	0.0149499	0.0634445	0.587704	Cytoplasmic	BnaA02g11310D
#312	Cytoplasmic	Cytoplasmic	Cytoplasmic	Cytoplasmic	Cytoplasmic	:	0.0705965	0.0524648	3.62191	0.00541484	0.0471154	0.0174825	0.00686498	0.168442	0.13841	0.0162303	0.0429026	0.812166	Cytoplasmic	BnaC02g15850D
#313	Nuclear	Cytoplasmic	Cytoplasmic	Nuclear	Nuclear	:	0.458507	0.563532	1.53982	0.0142257	0.0537436	0.112571	0.0834901	0.136927	0.116405	0.143899	0.0384573	1.73843	Nuclear	BnaC09g28130D
#314	Nuclear	Cytoplasmic	Cytoplasmic	PlasmaMembrane	Nuclear	:	0.56102	0.591112	1.48519	0.0151997	0.0739444	0.1118	0.0975206	0.145395	0.113119	0.151015	0.0421964	1.61249	Nuclear	BnaA10g07740D
#315	Nuclear	PlasmaMembrane	Cytoplasmic	Nuclear	Nuclear	:	0.481452	0.571199	1.52397	0.0152033	0.0736508	0.120853	0.0985844	0.13266	0.111919	0.133365	0.0409968	1.69615	Nuclear	BnaC09g28120D
#316	Nuclear	PlasmaMembrane	Cytoplasmic	PlasmaMembrane	Nuclear	:	0.664232	1.04521	1.08789	0.0113393	0.146182	0.0718545	0.0674505	0.129068	0.0892212	0.0962739	0.0685316	1.52274	Nuclear	BnaA02g11210D
#317	Nuclear	PlasmaMembrane	Cytoplasmic	PlasmaMembrane	Nuclear	:	0.7661	0.660491	1.11987	0.0120001	0.115978	0.0608606	0.0859609	0.163552	0.0843699	0.127783	0.0735188	1.72952	Nuclear	BnaC02g15510D
#318	Nuclear	Nuclear	Cytoplasmic	Nuclear	Cytoplasmic	:	0.139643	0.471064	1.74506	0.00903589	0.078646	0.161599	0.021362	0.113737	0.339235	0.0498941	0.0879856	1.78274	Nuclear	BnaC02g10630D
#319	Nuclear	Cytoplasmic	Golgi	Cytoplasmic	Cytoplasmic	:	0.4942	0.472511	1.56161	0.0168651	0.0526082	0.62195	0.0324322	0.360644	0.335498	0.0395547	0.0357035	0.976422	Cytoplasmic	BnaA02g07570D
#320	Cytoplasmic	Cytoplasmic	Nuclear	Cytoplasmic	Cytoplasmic	:	0.163663	0.0904081	2.97692	0.00666246	0.145916	0.0549354	0.0326673	0.280922	0.20788	0.098812	0.0352171	0.906	Cytoplasmic	BnaA03g09430D
#321	Cytoplasmic	Cytoplasmic	Cytoplasmic	Cytoplasmic	Cytoplasmic	:	0.312735	0.0557604	3.12514	0.0045775	0.108643	0.0877636	0.0258878	0.181303	0.0942734	0.102239	0.0359965	0.865683	Cytoplasmic	BnaC03g11850D
#322	Cytoplasmic	Cytoplasmic	Cytoplasmic	Cytoplasmic	Cytoplasmic	:	0.173044	0.0621257	3.44221	0.00504003	0.124911	0.0410867	0.0312032	0.200567	0.2963	0.0928807	0.0535491	0.477083	Cytoplasmic	BnaC03g11870D
#323	Nuclear	Cytoplasmic	Mitochondrial	Peroxisomal	Cytoplasmic	:	0.205547	0.190934	2.08425	0.00490044	0.0918925	0.0571877	0.0354201	0.932605	0.152613	0.473718	0.0263235	0.744611	Cytoplasmic	BnaA03g09410D
#324	Cytoplasmic	Cytoplasmic	Cytoplasmic	Cytoplasmic	Cytoplasmic	:	0.317236	0.0683222	3.04763	0.0063114	0.142146	0.0918231	0.0227728	0.240905	0.185625	0.186701	0.0806906	0.609842	Cytoplasmic	BnaC03g11890D
#325	Cytoplasmic	Cytoplasmic	Cytoplasmic	Cytoplasmic	Cytoplasmic	:	0.327105	0.0659588	3.28651	0.0053595	0.143249	0.0941301	0.0155055	0.19171	0.139698	0.175769	0.0517784	0.503232	Cytoplasmic	BnaA03g09440D
#326	Nuclear	Cytoplasmic	Nuclear	Cytoplasmic	Cytoplasmic	:	0.0802186	0.210446	2.9306	0.00193966	0.0847042	0.0424759	0.0126334	0.0563544	0.0449617	0.0898696	0.0212013	1.42459	Cytoplasmic	BnaA03g56220D
#327	Nuclear	Extracellular	Nuclear	Cytoplasmic	Extracellular	:	1.52478	0.173848	0.927469	0.0112376	0.0289162	0.0412961	0.0769416	0.111582	0.0564265	0.0805382	0.0279554	1.93901	Nuclear	BnaC03g11910D
#328	Nuclear	Extracellular	Nuclear	Cytoplasmic	Extracellular	:	1.69466	0.125842	0.87678	0.00754115	0.0192261	0.0177667	0.0776429	0.0956315	0.0413705	0.0910644	0.0221372	1.93034	Nuclear	BnaA03g09460D
#329	Cytoplasmic	Cytoplasmic	Cytoplasmic	Cytoplasmic	Cytoplasmic	:	0.0132065	0.0135449	4.13396	0.00360577	0.101003	0.0289076	0.0166848	0.184115	0.0817789	0.0554563	0.00486279	0.362877	Cytoplasmic	BnaA06g22750D
#330	Cytoplasmic	Cytoplasmic	Cytoplasmic	Cytoplasmic	Cytoplasmic	:	0.0325522	0.0485421	3.3915	0.0077772	0.0715281	0.0170077	0.0408599	0.855799	0.118997	0.0288687	0.0112005	0.375371	Cytoplasmic	BnaC03g50740D
#331	Cytoplasmic	Nuclear	Cytoplasmic	Nuclear	Cytoplasmic	:	0.284654	0.093323	2.00055	0.03479	0.0674015	0.0344527	0.014301	0.721162	0.526619	0.150198	0.0230622	1.04949	Cytoplasmic	BnaC09g05980D
#332	Nuclear	Nuclear	Nuclear	Cytoplasmic	Nuclear	:	0.268769	0.10455	1.0315	0.0120774	0.0130371	0.0161092	0.0105441	0.508272	0.0522124	0.0376864	0.0972982	2.84795	Nuclear	BnaC05g18240D
#333	Nuclear	Nuclear	Nuclear	Cytoplasmic	Nuclear	:	0.220253	0.0864189	0.825812	0.0123022	0.00876557	0.0158942	0.00918073	0.621582	0.0372553	0.0444217	0.0797486	3.03837	Nuclear	BnaA09g30240D
#334	Nuclear	Nuclear	Nuclear	Nuclear	Nuclear	:	0.171996	0.0678481	0.653102	0.0116737	0.011163	0.0155674	0.023483	0.733181	0.0327009	0.0481852	0.0172785	3.21382	Nuclear	BnaC08g06110D
#335	Nuclear	Nuclear	Nuclear	Nuclear	Nuclear	:	0.386032	0.123327	0.797284	0.0169427	0.0234413	0.0262701	0.0311978	0.663372	0.0518256	0.0615688	0.0246398	2.7941	Nuclear	BnaA08g20710D
#336	Cytoplasmic	Nuclear	Cytoplasmic	Cytoplasmic	Cytoplasmic	:	0.609062	0.619124	1.90481	0.0168534	0.124022	0.0838052	0.0311741	0.13456	0.188995	0.155524	0.0362265	1.09585	Cytoplasmic	BnaC06g26140D
#337	PlasmaMembrane	Nuclear	Nuclear	Cytoplasmic	Cytoplasmic	:	0.863164	0.758821	1.60962	0.0166824	0.0697501	0.0516161	0.0758676	0.163135	0.132841	0.125548	0.0688776	1.06408	Cytoplasmic	BnaA07g24810D

## Sheet: S4(c)
Supplementary Table S4(c) The cellular localization prediction of 2OGD superfamily members in Brassica rapa
#SeqNO.	Comp.Result	Di-pep.Result	part-Comp.Result	chemo-type.Result	Neighbor	#Combined:	extra	plas	cytop	cytos	er	golgi	lyso	mito	chlo	pero	vacu	nuc	#Most-likely-Location	#SeqName
#1	Nuclear	Cytoplasmic	Nuclear	Cytoplasmic	Cytoplasmic	:	0.0671783	0.106065	2.751	0.00334206	0.0186022	0.0177798	0.0227161	0.208246	0.150272	0.0971793	0.0146327	1.54299	Cytoplasmic	Bra028696.1
#2	Cytoplasmic	Mitochondrial	Nuclear	Cytoplasmic	Cytoplasmic	:	0.0445988	0.048468	2.12919	0.00978922	0.0555764	0.0335348	0.0226781	1.34231	0.244051	0.193942	0.00912481	0.866742	Cytoplasmic	Bra022920.1
#3	Cytoplasmic	Cytoplasmic	Cytoplasmic	Cytoplasmic	Cytoplasmic	:	0.0706002	0.0323909	3.48596	0.00412021	0.27198	0.0200977	0.00693173	0.285023	0.0912335	0.0398207	0.0245012	0.667342	Cytoplasmic	Bra021118.1
#4	Cytoplasmic	Cytoplasmic	Cytoplasmic	Cytoplasmic	Cytoplasmic	:	0.0729179	0.0548922	3.46708	0.0252233	0.0670091	0.0168962	0.0209811	0.0880429	0.0473857	0.0867258	0.0342426	1.0186	Cytoplasmic	Bra022377.1
#5	Cytoplasmic	Cytoplasmic	Nuclear	Nuclear	Cytoplasmic	:	0.445071	0.314019	1.937	0.0102717	0.0467046	0.0433979	0.129247	0.382182	0.196697	0.105705	0.0789752	1.31073	Cytoplasmic	Bra014019.1
#6	Nuclear	Extracellular	Nuclear	Cytoplasmic	Extracellular	:	1.08735	0.372429	0.997339	0.0210027	0.022225	0.0271998	0.0335692	0.692757	0.230098	0.185935	0.024118	1.30598	Nuclear	Bra015514.1
#7	Cytoplasmic	Cytoplasmic	Cytoplasmic	Cytoplasmic	Cytoplasmic	:	0.029288	0.0389634	4.13238	0.00244925	0.0497113	0.0330479	0.00517786	0.163187	0.0633676	0.0971619	0.00649965	0.378761	Cytoplasmic	Bra021119.1
#8	Chloroplast	Mitochondrial	Cytoplasmic	Mitochondrial	Mitochondrial	:	0.173144	0.404261	1.52371	0.0131802	0.0383488	0.0588209	0.0344708	1.60551	0.659756	0.0722341	0.0289861	0.387579	Mitochondrial	Bra032238.1
#9	PlasmaMembrane	Cytoplasmic	Nuclear	Cytoplasmic	Nuclear	:	0.2475	0.72472	1.92199	0.0308741	0.0262459	0.0758046	0.0211079	0.418089	0.202774	0.0996326	0.0365602	1.1947	Cytoplasmic	Bra038780.1
#10	PlasmaMembrane	Mitochondrial	PlasmaMembrane	Nuclear	Mitochondrial	:	0.648337	0.991454	0.529839	0.0156848	0.119683	0.0217452	0.368105	1.01387	0.318995	0.389328	0.0196687	0.563293	Mitochondrial	Bra008480.1
#11	Mitochondrial	Chloroplast	Mitochondrial	Nuclear	Extracellular	:	0.538075	0.161471	0.695272	0.0194731	0.149115	0.0338026	0.0631843	1.12126	0.965431	0.114459	0.299491	0.838963	Mitochondrial	Bra028284.1
#12	Cytoplasmic	Cytoplasmic	Cytoplasmic	Cytoplasmic	Cytoplasmic	:	0.241332	0.0292279	2.77357	0.00634639	0.217575	0.0233074	0.0380027	0.648528	0.0767775	0.144187	0.0251101	0.776041	Cytoplasmic	Bra018992.1
#13	Cytoplasmic	Cytoplasmic	Cytoplasmic	Cytoplasmic	Cytoplasmic	:	0.12572	0.015231	3.59694	0.00893409	0.37577	0.0370798	0.00961013	0.247552	0.0801504	0.0600429	0.0309708	0.412003	Cytoplasmic	Bra027230.1
#14	Cytoplasmic	Cytoplasmic	Cytoplasmic	Cytoplasmic	Cytoplasmic	:	0.278946	0.0725975	3.32961	0.00491156	0.139024	0.0858149	0.0155508	0.186267	0.191092	0.189524	0.0565577	0.450103	Cytoplasmic	Bra006713.1
#15	Cytoplasmic	Nuclear	Cytoplasmic	Cytoplasmic	Nuclear	:	0.203911	0.103194	1.89517	0.00484841	0.0218059	0.0257166	0.0315786	0.163007	0.149	0.0292449	0.0422281	2.3303	Nuclear	Bra041102.1
#16	Cytoplasmic	Cytoplasmic	Cytoplasmic	Cytoplasmic	Cytoplasmic	:	0.0344305	0.00742268	3.86049	0.00506419	0.108084	0.0200683	0.0029254	0.302088	0.118116	0.134956	0.00481961	0.401536	Cytoplasmic	Bra036828.1
#17	Cytoplasmic	Extracellular	Mitochondrial	Extracellular	PlasmaMembrane	:	0.897658	0.444514	0.995221	0.0201889	0.140164	0.0928007	0.281417	0.736425	0.673172	0.097593	0.291144	0.329702	Cytoplasmic	Bra024495.1
#18	Nuclear	Nuclear	Nuclear	Cytoplasmic	Nuclear	:	0.070526	0.0619702	1.37652	0.00367845	0.00464628	0.0861285	0.004827	0.0228908	0.0174746	0.01199	0.0114132	3.32794	Nuclear	Bra018769.1
#19	Cytoplasmic	Cytoplasmic	Cytoplasmic	Cytoplasmic	Cytoplasmic	:	0.300054	0.24231	3.37484	0.00601179	0.167669	0.063498	0.0419314	0.219762	0.147107	0.223096	0.0406235	0.173095	Cytoplasmic	Bra015311.1
#20	Chloroplast	Cytoplasmic	Cytoplasmic	Cytoplasmic	Cytoplasmic	:	0.0737964	0.0278888	2.56655	0.00744645	0.0175613	0.0465467	0.0386771	0.743208	0.961258	0.106966	0.0282933	0.381808	Cytoplasmic	Bra017132.1
#21	Nuclear	Cytoplasmic	Cytoplasmic	Cytoplasmic	Cytoplasmic	:	0.117694	0.286511	2.92342	0.00660709	0.034333	0.0856683	0.0229408	0.232756	0.115577	0.110643	0.0374087	1.02644	Cytoplasmic	Bra032515.1
#22	Nuclear	Cytoplasmic	Nuclear	Cytoplasmic	Cytoplasmic	:	0.120927	0.0671546	2.79505	0.00474786	0.165182	0.0411618	0.0236554	0.127767	0.160525	0.191023	0.0533076	1.2495	Cytoplasmic	Bra006710.1
#23	Mitochondrial	Mitochondrial	PlasmaMembrane	Cytoplasmic	Mitochondrial	:	0.189589	0.737668	0.997584	0.0120164	0.0522492	0.0441828	0.0570729	1.77886	0.172725	0.287577	0.0157104	0.654768	Mitochondrial	Bra020909.1
#24	Cytoplasmic	Cytoplasmic	Cytoplasmic	Cytoplasmic	Cytoplasmic	:	0.150293	0.0260766	3.82211	0.00648383	0.112491	0.0171893	0.0157416	0.110255	0.112308	0.0635985	0.00905276	0.554405	Cytoplasmic	Bra006559.1
#25	PlasmaMembrane	PlasmaMembrane	Nuclear	Cytoplasmic	Nuclear	:	0.263703	1.49892	0.922762	0.011778	0.0475195	0.0411931	0.23419	0.32117	0.16147	0.0537872	0.135239	1.30827	PlasmaMembrane	Bra021081.1
#26	Cytoplasmic	Cytoplasmic	Cytoplasmic	Cytoplasmic	Cytoplasmic	:	0.0306453	0.0253358	3.43421	0.0139587	0.0253113	0.0232053	0.0133194	0.355207	0.189128	0.15852	0.0108741	0.720285	Cytoplasmic	Bra005860.1
#27	Cytoplasmic	Cytoplasmic	Cytoplasmic	Cytoplasmic	Cytoplasmic	:	0.015104	0.0137666	4.03365	0.00344301	0.113458	0.0287704	0.0186281	0.207851	0.0913418	0.0506561	0.00515018	0.418182	Cytoplasmic	Bra038648.1
#28	Cytoplasmic	Cytoplasmic	Cytoplasmic	Cytoplasmic	Cytoplasmic	:	0.460031	0.125561	2.62165	0.0118256	0.153259	0.179643	0.022186	0.188751	0.207226	0.0908524	0.040962	0.898055	Cytoplasmic	Bra005415.1
#29	Cytoplasmic	Cytoplasmic	Cytoplasmic	Cytoplasmic	Cytoplasmic	:	0.152358	0.0656589	2.66338	0.016206	0.366152	0.177301	0.0318901	0.331079	0.5558	0.152097	0.208608	0.27947	Cytoplasmic	Bra001513.1
#30	Mitochondrial	Extracellular	PlasmaMembrane	Nuclear	Nuclear	:	0.493771	0.796112	0.451229	0.00848599	0.0109921	0.0304002	0.0133843	0.876649	0.234586	0.0233779	0.0185376	2.04248	Nuclear	Bra011641.1
#31	Cytoplasmic	Extracellular	Cytoplasmic	Cytoplasmic	Cytoplasmic	:	0.428498	0.200146	2.00083	0.0111371	0.0880555	0.100183	0.403648	0.692833	0.528769	0.1499	0.0413076	0.354694	Cytoplasmic	Bra015513.1
#32	Cytoplasmic	Cytoplasmic	Cytoplasmic	Cytoplasmic	Cytoplasmic	:	0.0453355	0.0126923	4.38864	0.00559769	0.157959	0.020699	0.00155203	0.0903744	0.039234	0.0273318	0.00168337	0.208898	Cytoplasmic	Bra013652.1
#33	Cytoplasmic	Cytoplasmic	Cytoplasmic	Cytoplasmic	Cytoplasmic	:	0.0149574	0.0265538	4.23868	0.00561201	0.0739077	0.0180492	0.00677053	0.262834	0.113544	0.0495007	0.00638207	0.183205	Cytoplasmic	Bra009358.1
#34	Chloroplast	Extracellular	Extracellular	Extracellular	PlasmaMembrane	:	1.46579	0.906659	0.49506	0.0214488	0.136337	0.0863031	0.206536	0.575376	0.673444	0.0670468	0.0930751	0.272925	Extracellular	Bra002081.1
#35	Cytoplasmic	Cytoplasmic	Nuclear	Cytoplasmic	Cytoplasmic	:	0.0608151	0.0190259	3.01775	0.00350834	0.0630726	0.0194463	0.00879729	0.46217	0.0700837	0.045705	0.0116293	1.218	Cytoplasmic	Bra031281.1
#36	Chloroplast	Extracellular	Extracellular	Extracellular	Cytoplasmic	:	1.82389	0.179296	0.683267	0.015428	0.217241	0.0743329	0.0346724	0.425671	1.05645	0.0786905	0.0872446	0.323817	Extracellular	Bra023697.1
#37	Chloroplast	Mitochondrial	Mitochondrial	Extracellular	Chloroplast	:	0.624704	0.267006	0.450337	0.0175288	0.195516	0.0352019	0.133979	1.11088	1.29151	0.0922244	0.31545	0.465663	Chloroplast	Bra034591.1
#38	Cytoplasmic	Cytoplasmic	Cytoplasmic	Cytoplasmic	Cytoplasmic	:	0.238567	0.101522	2.86856	0.0126794	0.0530832	0.0498731	0.0833561	0.696194	0.307792	0.169669	0.0236845	0.395017	Cytoplasmic	Bra029414.1
#39	Chloroplast	Extracellular	Extracellular	Extracellular	Extracellular	:	2.12107	0.240972	0.624185	0.0105211	0.148625	0.0889334	0.116348	0.464452	0.605341	0.0387337	0.052013	0.4888	Extracellular	Bra025338.1
#40	Cytoplasmic	Chloroplast	Cytoplasmic	Nuclear	Cytoplasmic	:	0.401177	0.50692	1.61307	0.0160324	0.0634211	0.0572193	0.0838154	0.348175	0.505378	0.0637586	0.103834	1.2372	Cytoplasmic	Bra008362.1
#41	Cytoplasmic	Cytoplasmic	Extracellular	Mitochondrial	Cytoplasmic	:	0.798145	0.228528	1.73264	0.0134416	0.146304	0.0761413	0.182591	0.65308	0.202054	0.158311	0.0728327	0.735929	Cytoplasmic	Bra004867.1
#42	Cytoplasmic	Cytoplasmic	Cytoplasmic	Nuclear	Cytoplasmic	:	0.0433312	0.0410339	2.14542	0.00670599	0.0489521	0.106726	0.00423492	0.501292	0.0911293	0.0407475	0.00891226	1.96151	Cytoplasmic	Bra000848.1
#43	Chloroplast	Mitochondrial	Chloroplast	Cytoplasmic	Nuclear	:	0.278694	0.346652	1.16178	0.0119802	0.0264249	0.0169613	0.0283863	0.774167	1.32504	0.0981947	0.0933095	0.838415	Chloroplast	Bra030500.1
#44	Cytoplasmic	Cytoplasmic	Extracellular	PlasmaMembrane	Extracellular	:	0.788985	0.360802	1.4723	0.0117308	0.2656	0.0469009	0.266365	0.64065	0.422482	0.105826	0.283766	0.334598	Cytoplasmic	Bra013686.1
#45	Cytoplasmic	Cytoplasmic	Nuclear	Cytoplasmic	Cytoplasmic	:	0.127272	0.0841885	2.22463	0.0124573	0.0346317	0.0863369	0.0450147	0.738145	0.168779	0.064604	0.015009	1.39893	Cytoplasmic	Bra021672.1
#46	Cytoplasmic	Cytoplasmic	Cytoplasmic	Cytoplasmic	Chloroplast	:	0.178974	0.537786	2.76355	0.00586692	0.024568	0.193509	0.00600152	0.0686336	0.839015	0.0349506	0.00941495	0.337732	Cytoplasmic	Bra036263.1
#47	Nuclear	Nuclear	Mitochondrial	Nuclear	Nuclear	:	0.264202	0.132995	0.813198	0.0173944	0.024812	0.0221708	0.0304156	0.927377	0.0613571	0.072919	0.027012	2.60615	Nuclear	Bra016368.1
#48	Nuclear	Mitochondrial	Cytoplasmic	Nuclear	Cytoplasmic	:	0.375817	0.202131	1.46518	0.0296592	0.0985966	0.118429	0.103426	0.628497	0.493828	0.271493	0.0293714	1.18357	Cytoplasmic	Bra023368.1
#49	Cytoplasmic	Mitochondrial	Cytoplasmic	Mitochondrial	Cytoplasmic	:	0.23848	0.338409	1.82838	0.0144736	0.0265683	0.0727237	0.0226115	1.13798	0.18475	0.0780653	0.0136954	1.04387	Cytoplasmic	Bra033397.1
#50	Cytoplasmic	Cytoplasmic	Cytoplasmic	Cytoplasmic	Cytoplasmic	:	0.137913	0.11336	3.50722	0.0053171	0.0474503	0.0598232	0.0194609	0.19514	0.191223	0.207603	0.0189104	0.496577	Cytoplasmic	Bra015306.1
#51	Cytoplasmic	Nuclear	Cytoplasmic	Cytoplasmic	Cytoplasmic	:	0.168744	0.0347472	2.82985	0.00906949	0.0177503	0.00903642	0.041855	0.629787	0.101556	0.113241	0.0147136	1.02964	Cytoplasmic	Bra014716.1
#52	Nuclear	Cytoplasmic	Nuclear	Cytoplasmic	Nuclear	:	0.201782	0.0463087	2.44494	0.00769737	0.0755936	0.0611911	0.00928332	0.12591	0.0307446	0.0258458	0.023714	1.94699	Cytoplasmic	Bra000847.1
#53	Cytoplasmic	Cytoplasmic	Cytoplasmic	Cytoplasmic	Cytoplasmic	:	0.224006	0.209327	3.27391	0.00634442	0.0650107	0.0886225	0.0207311	0.11625	0.111055	0.236903	0.0333254	0.614514	Cytoplasmic	Bra030566.1
#54	Cytoplasmic	Cytoplasmic	Nuclear	Cytoplasmic	Cytoplasmic	:	0.254837	0.215246	2.25169	0.00706305	0.110231	0.0144251	0.0900038	0.48246	0.253012	0.168838	0.0331771	1.11902	Cytoplasmic	Bra018989.1
#55	Cytoplasmic	Extracellular	Cytoplasmic	Nuclear	Cytoplasmic	:	0.49424	0.483161	2.01766	0.0128755	0.0456475	0.0838365	0.151044	0.202085	0.180967	0.0797103	0.167521	1.08125	Cytoplasmic	Bra035037.1
#56	Nuclear	Cytoplasmic	Nuclear	Cytoplasmic	Cytoplasmic	:	0.125572	0.0192466	2.86597	0.0227586	0.034539	0.0105876	0.0125333	0.112092	0.0642447	0.117128	0.0204615	1.59487	Cytoplasmic	Bra022378.1
#57	Cytoplasmic	Cytoplasmic	Nuclear	Cytoplasmic	Cytoplasmic	:	0.10795	0.0273448	3.01917	0.00277525	0.0754205	0.0228532	0.0205518	0.390996	0.0943536	0.0500149	0.0221405	1.16643	Cytoplasmic	Bra023884.1
#58	Cytoplasmic	Cytoplasmic	Cytoplasmic	Cytoplasmic	Cytoplasmic	:	0.227977	0.0966308	2.89114	0.00573692	0.267605	0.0455738	0.0281468	0.476654	0.298126	0.148835	0.0561356	0.45744	Cytoplasmic	Bra018990.1
#59	Nuclear	Extracellular	Nuclear	Cytoplasmic	Cytoplasmic	:	1.02433	0.198168	1.34321	0.0139697	0.0462705	0.0179202	0.0899146	0.363912	0.142806	0.105197	0.0459354	1.60837	Nuclear	Bra015307.1
#60	Nuclear	Extracellular	Cytoplasmic	Cytoplasmic	Extracellular	:	1.03709	0.311206	1.82237	0.0125188	0.114485	0.205834	0.0492267	0.357115	0.227251	0.195669	0.0419073	0.625332	Cytoplasmic	Bra037921.1
#61	Cytoplasmic	Cytoplasmic	Cytoplasmic	Cytoplasmic	Cytoplasmic	:	0.042738	0.031424	3.80521	0.00398676	0.0422723	0.00821539	0.0595288	0.321539	0.186874	0.0253078	0.107263	0.365644	Cytoplasmic	Bra029964.1
#62	Cytoplasmic	Cytoplasmic	Cytoplasmic	Cytoplasmic	Cytoplasmic	:	0.0440674	0.00988751	4.01625	0.0082809	0.347267	0.0210951	0.0415231	0.0759595	0.028192	0.0247695	0.0192454	0.363468	Cytoplasmic	Bra031798.1
#63	PlasmaMembrane	Nuclear	Nuclear	Extracellular	PlasmaMembrane	:	0.991295	1.55046	0.263219	0.0114398	0.0520093	0.0976272	0.103315	0.294016	0.415987	0.0197064	0.117504	1.08343	PlasmaMembrane	Bra013902.1
#64	Nuclear	Extracellular	Cytoplasmic	Cytoplasmic	Nuclear	:	1.23819	0.0837261	1.32398	0.0133631	0.0867964	0.0230774	0.0809797	0.491991	0.0974817	0.0759561	0.11669	1.36777	Nuclear	Bra019485.1
#65	Cytoplasmic	Cytoplasmic	Cytoplasmic	Cytoplasmic	Cytoplasmic	:	0.0810587	0.0237583	3.88124	0.00456141	0.0449592	0.119765	0.0272921	0.14006	0.237915	0.299345	0.0159034	0.124141	Cytoplasmic	Bra039352.1
#66	Nuclear	Cytoplasmic	Nuclear	Nuclear	Nuclear	:	0.325026	0.0747712	1.18724	0.00950977	0.0271447	0.0349841	0.0485419	0.211158	0.220353	0.0270723	0.037902	2.7963	Nuclear	Bra009258.1
#67	Nuclear	Cytoplasmic	Nuclear	Cytoplasmic	Cytoplasmic	:	0.143084	0.0916012	2.1468	0.00934622	0.0250089	0.0215116	0.011727	0.54509	0.23271	0.149164	0.011759	1.6122	Cytoplasmic	Bra015515.1
#68	Cytoplasmic	Cytoplasmic	Cytoplasmic	Mitochondrial	Cytoplasmic	:	0.262524	0.0738391	2.70165	0.00790764	0.0471577	0.0753065	0.128469	0.78444	0.208318	0.284661	0.013448	0.412278	Cytoplasmic	Bra007607.1
#69	Cytoplasmic	Cytoplasmic	Cytoplasmic	Cytoplasmic	Cytoplasmic	:	0.0154688	0.00367906	4.09581	0.00958378	0.23098	0.0167743	0.00456772	0.164692	0.0118795	0.0145332	0.0121713	0.41986	Cytoplasmic	Bra027049.1
#70	Cytoplasmic	Cytoplasmic	Cytoplasmic	Cytoplasmic	Cytoplasmic	:	0.140513	0.0766426	3.72948	0.00442821	0.0372723	0.0224291	0.0789757	0.303126	0.13356	0.0405001	0.0987613	0.334309	Cytoplasmic	Bra017969.1
#71	Cytoplasmic	Cytoplasmic	Cytoplasmic	Cytoplasmic	Cytoplasmic	:	0.231646	0.0301652	3.13042	0.0115954	0.401319	0.112692	0.0213431	0.157988	0.0801801	0.0463139	0.038613	0.737729	Cytoplasmic	Bra003687.1
#72	Cytoplasmic	Cytoplasmic	Cytoplasmic	Cytoplasmic	Cytoplasmic	:	0.0757647	0.00809855	3.95925	0.00713294	0.111674	0.0352584	0.00356719	0.239623	0.105835	0.176677	0.0265544	0.250563	Cytoplasmic	Bra012862.1
#73	Nuclear	Extracellular	Cytoplasmic	Cytoplasmic	Cytoplasmic	:	0.492018	0.594204	1.83844	0.013296	0.0539621	0.13547	0.0324582	0.417384	0.137764	0.141022	0.0254055	1.11857	Cytoplasmic	Bra000712.1
#74	Cytoplasmic	Cytoplasmic	Cytoplasmic	Cytoplasmic	Cytoplasmic	:	0.0115324	0.023905	3.99193	0.00395246	0.0393846	0.0517943	0.00141263	0.253314	0.042967	0.0344194	0.00208252	0.543301	Cytoplasmic	Bra019177.1
#75	Nuclear	Extracellular	Cytoplasmic	Cytoplasmic	Cytoplasmic	:	1.04278	0.195141	1.87283	0.0107973	0.0619438	0.0793126	0.107514	0.229798	0.132473	0.14409	0.0590158	1.0643	Cytoplasmic	Bra005927.1
#76	Cytoplasmic	Extracellular	PlasmaMembrane	Extracellular	PlasmaMembrane	:	0.935016	1.47238	0.633214	0.0160957	0.247423	0.0552471	0.225558	0.417436	0.434089	0.051759	0.267745	0.24404	PlasmaMembrane	Bra010509.1
#77	Mitochondrial	Extracellular	Mitochondrial	Extracellular	PlasmaMembrane	:	1.21593	1.1934	0.323299	0.0108964	0.264903	0.0300574	0.150465	1.19966	0.26545	0.108782	0.122951	0.114207	Extracellular	Bra037187.1
#78	Mitochondrial	Cytoplasmic	Extracellular	Extracellular	PlasmaMembrane	:	1.97042	0.642185	0.513136	0.0122358	0.20341	0.0421939	0.132753	0.87161	0.337809	0.0432642	0.0736834	0.157304	Extracellular	Bra025805.1
#79	Nuclear	Nuclear	Extracellular	Cytoplasmic	Nuclear	:	1.0033	0.226286	0.948371	0.012407	0.20262	0.0361236	0.0804296	0.206412	0.0518167	0.0786119	0.0435525	2.11007	Nuclear	Bra013890.1
#80	Nuclear	Cytoplasmic	Cytoplasmic	Cytoplasmic	Cytoplasmic	:	0.165649	0.0910528	2.74452	0.00570121	0.0795324	0.0983996	0.0239632	0.193895	0.0652494	0.141604	0.0323249	1.35811	Cytoplasmic	Bra006711.1
#81	Nuclear	Nuclear	Nuclear	Cytoplasmic	Cytoplasmic	:	0.125065	0.21224	1.77489	0.0122904	0.101047	0.26731	0.0158099	0.159722	0.534509	0.050061	0.0390409	1.70801	Cytoplasmic	Bra020362.1
#82	Cytoplasmic	Chloroplast	Cytoplasmic	Cytoplasmic	Chloroplast	:	0.243126	0.145216	1.92122	0.0136051	0.0491514	0.0722166	0.142284	0.533294	0.946601	0.222945	0.0267036	0.683633	Cytoplasmic	Bra034168.1
#83	Cytoplasmic	Cytoplasmic	Cytoplasmic	Nuclear	Extracellular	:	0.320769	0.397485	2.22244	0.00981569	0.0361821	0.0141592	0.0845136	0.42347	0.326838	0.0907867	0.0591614	1.01438	Cytoplasmic	Bra034915.1
#84	Cytoplasmic	Cytoplasmic	Cytoplasmic	Cytoplasmic	Cytoplasmic	:	0.114337	0.0498273	3.70615	0.00717206	0.0400436	0.108015	0.0620775	0.295072	0.168826	0.2811	0.0259559	0.141422	Cytoplasmic	Bra001476.1
#85	Cytoplasmic	Cytoplasmic	Nuclear	Cytoplasmic	Cytoplasmic	:	0.0623863	0.0570017	2.7051	0.0202576	0.0136612	0.113164	0.0219887	0.233699	0.417443	0.0931858	0.0271827	1.23493	Cytoplasmic	Bra034861.1
#86	Cytoplasmic	Cytoplasmic	Cytoplasmic	Cytoplasmic	Cytoplasmic	:	0.113732	0.0360688	3.17406	0.0115714	0.354595	0.0803211	0.017798	0.245303	0.399863	0.171355	0.206758	0.18857	Cytoplasmic	Bra027412.1
#87	Cytoplasmic	Cytoplasmic	Cytoplasmic	Cytoplasmic	Cytoplasmic	:	0.0728825	0.0251942	3.51557	0.00526165	0.0593295	0.0755316	0.0430687	0.542553	0.253723	0.274914	0.0203929	0.111583	Cytoplasmic	Bra034720.1
#88	PlasmaMembrane	Nuclear	Cytoplasmic	Nuclear	Mitochondrial	:	0.177337	0.687489	1.0613	0.0189654	0.0400754	0.148143	0.0197106	0.555711	0.432029	0.0919383	0.106593	1.66071	Nuclear	Bra026857.1
#89	Cytoplasmic	Cytoplasmic	Cytoplasmic	Cytoplasmic	Cytoplasmic	:	0.0415171	0.0438001	3.57947	0.00575286	0.0971401	0.0450529	0.00548876	0.274447	0.117604	0.0936476	0.0048758	0.691198	Cytoplasmic	Bra010469.1
#90	Cytoplasmic	Cytoplasmic	Cytoplasmic	Extracellular	Cytoplasmic	:	0.649426	0.0985246	2.21723	0.00872405	0.102416	0.129538	0.0236688	0.562432	0.369175	0.0974101	0.0407774	0.700684	Cytoplasmic	Bra021921.1
#91	Nuclear	Cytoplasmic	Cytoplasmic	Cytoplasmic	Cytoplasmic	:	0.0208856	0.0190734	3.3641	0.00677489	0.017468	0.0304542	0.00421397	0.288304	0.140529	0.120087	0.00631853	0.981791	Cytoplasmic	Bra026693.1
#92	Nuclear	Nuclear	Nuclear	Nuclear	Mitochondrial	:	0.475778	0.0968385	0.56302	0.0113905	0.0468799	0.00902417	0.054914	0.732916	0.044629	0.0732367	0.0852853	2.80609	Nuclear	Bra040443.1
#93	Nuclear	Nuclear	Nuclear	Chloroplast	Extracellular	:	0.910664	0.111006	0.165304	0.00306046	0.0153667	0.0121245	0.0214778	0.160949	0.667215	0.0205142	0.0539955	2.85832	Nuclear	Bra038427.1
#94	Cytoplasmic	Mitochondrial	Nuclear	Mitochondrial	Cytoplasmic	:	0.0330062	0.0366535	2.05417	0.0229611	0.0117758	0.0147164	0.010612	1.51248	0.164734	0.234338	0.00760137	0.896956	Cytoplasmic	Bra021670.1
#95	Nuclear	Cytoplasmic	Cytoplasmic	Cytoplasmic	Cytoplasmic	:	0.0348306	0.0343292	3.30472	0.00612314	0.0931508	0.0258225	0.00387513	0.194097	0.0768308	0.17807	0.00281732	1.04533	Cytoplasmic	Bra026008.1
#96	Cytoplasmic	Cytoplasmic	Cytoplasmic	Cytoplasmic	Mitochondrial	:	0.0325583	0.125777	2.83811	0.0126991	0.0189077	0.0714458	0.00818193	0.664719	0.544515	0.199246	0.0294742	0.45437	Cytoplasmic	Bra019676.1
#97	Nuclear	Cytoplasmic	Nuclear	Cytoplasmic	Nuclear	:	0.303505	0.518806	1.32288	0.0155021	0.0320139	0.0478552	0.0324985	0.733139	0.302806	0.0730311	0.0724516	1.54551	Nuclear	Bra020890.1
#98	Cytoplasmic	Extracellular	Extracellular	Nuclear	Cytoplasmic	:	1.37544	0.301698	1.39096	0.0137655	0.189021	0.0671522	0.122501	0.257159	0.101731	0.289279	0.0956091	0.795685	Cytoplasmic	Bra009285.1
#99	Nuclear	Cytoplasmic	Cytoplasmic	Nuclear	Nuclear	:	0.0876975	0.0311423	1.43998	0.0103176	0.179359	0.0443754	0.0181292	0.247644	0.32516	0.0810185	0.170577	2.3646	Nuclear	Bra034180.1
#100	Cytoplasmic	Cytoplasmic	Cytoplasmic	Cytoplasmic	Cytoplasmic	:	0.204266	0.111718	2.737	0.00756707	0.127122	0.0419694	0.0537064	0.493145	0.218908	0.0787589	0.0304809	0.895358	Cytoplasmic	Bra017227.1
#101	Nuclear	Peroxisomal	Cytoplasmic	Cytoplasmic	Cytoplasmic	:	0.203665	0.385942	1.6573	0.0311016	0.0419718	0.0610118	0.0368282	0.436219	0.480042	0.4512	0.0221428	1.19257	Cytoplasmic	Bra023370.1
#102	Nuclear	Cytoplasmic	Cytoplasmic	PlasmaMembrane	Nuclear	:	0.56102	0.591112	1.48519	0.0151997	0.0739444	0.1118	0.0975206	0.145395	0.113119	0.151015	0.0421964	1.61249	Nuclear	Bra028277.1
#103	Cytoplasmic	Cytoplasmic	Cytoplasmic	Cytoplasmic	Cytoplasmic	:	0.0391684	0.077355	4.11585	0.00550902	0.0875734	0.0210828	0.00816154	0.107646	0.237657	0.0640683	0.0150227	0.220904	Cytoplasmic	Bra009771.1
#104	Cytoplasmic	Cytoplasmic	Cytoplasmic	Cytoplasmic	Cytoplasmic	:	0.0296354	0.0189089	3.67436	0.00815625	0.091095	0.0154731	0.00859034	0.371474	0.140634	0.097033	0.0156206	0.529018	Cytoplasmic	Bra013884.1
#105	Chloroplast	Mitochondrial	Cytoplasmic	Extracellular	Mitochondrial	:	1.00466	0.42387	0.673323	0.0101799	0.0950311	0.018336	0.12244	1.35859	0.918225	0.200817	0.066188	0.108333	Mitochondrial	Bra037736.1
#106	Cytoplasmic	Cytoplasmic	Cytoplasmic	Extracellular	Cytoplasmic	:	0.882067	0.147747	1.95024	0.0104461	0.107506	0.104701	0.0851542	0.547069	0.277965	0.0965869	0.0590066	0.731514	Cytoplasmic	Bra014500.1
#107	Chloroplast	Cytoplasmic	Mitochondrial	Mitochondrial	Cytoplasmic	:	0.657464	0.230278	1.4259	0.0180556	0.1045	0.0930041	0.0620549	1.09933	0.831429	0.0943287	0.0838874	0.299763	Cytoplasmic	Bra030187.1
#108	Cytoplasmic	Cytoplasmic	Cytoplasmic	Cytoplasmic	Cytoplasmic	:	0.0437637	0.0574218	3.82252	0.00750737	0.0280578	0.0206023	0.00410385	0.253653	0.157391	0.256056	0.00606962	0.342854	Cytoplasmic	Bra010470.1
#109	Chloroplast	Cytoplasmic	Cytoplasmic	Cytoplasmic	Chloroplast	:	0.107478	0.0632826	2.16162	0.0125367	0.175205	0.0194143	0.0107299	0.517193	1.07889	0.122269	0.0513806	0.679997	Cytoplasmic	Bra031781.1
#110	Cytoplasmic	Cytoplasmic	Cytoplasmic	Cytoplasmic	Cytoplasmic	:	0.133562	0.076718	3.61586	0.0130513	0.115347	0.0332161	0.0227326	0.220348	0.392694	0.0985078	0.0521654	0.225797	Cytoplasmic	Bra027231.1
#111	Cytoplasmic	Mitochondrial	Nuclear	Nuclear	Mitochondrial	:	0.069517	0.0392404	1.78249	0.01328	0.0278949	0.0234008	0.00633686	1.03287	0.0432896	0.0937892	0.00658781	1.8613	Nuclear	Bra026123.1
#112	Mitochondrial	Chloroplast	Cytoplasmic	Nuclear	Mitochondrial	:	0.251638	0.0554339	1.22433	0.00867376	0.0645748	0.0131557	0.111592	1.53344	0.597382	0.0755663	0.193009	0.871207	Mitochondrial	Bra033822.1
#113	Cytoplasmic	Cytoplasmic	Cytoplasmic	Cytoplasmic	Cytoplasmic	:	0.0441982	0.00605856	4.52454	0.00429604	0.0828211	0.015917	0.000938219	0.0896761	0.0242504	0.019698	0.00137077	0.186239	Cytoplasmic	Bra019350.1
#114	Chloroplast	Mitochondrial	PlasmaMembrane	Extracellular	Chloroplast	:	0.937062	0.916441	0.676244	0.0109691	0.0890031	0.0175379	0.131749	0.824028	0.975159	0.269788	0.0828169	0.0692029	Chloroplast	Bra004742.1
#115	Cytoplasmic	Cytoplasmic	Cytoplasmic	Cytoplasmic	Cytoplasmic	:	0.208892	0.0464846	3.05528	0.00778927	0.154966	0.0357261	0.0274782	0.246854	0.202893	0.113087	0.0384539	0.862095	Cytoplasmic	Bra006712.1
#116	Cytoplasmic	Cytoplasmic	Cytoplasmic	Cytoplasmic	Cytoplasmic	:	0.0737023	0.0360009	3.86607	0.00355678	0.0652926	0.0154813	0.00510511	0.127924	0.140772	0.0149499	0.0634445	0.587704	Cytoplasmic	Bra022544.1
#117	Cytoplasmic	Cytoplasmic	Cytoplasmic	Nuclear	Cytoplasmic	:	0.480647	0.384766	1.92946	0.00948352	0.0339238	0.0481902	0.0476508	0.172837	0.181836	0.14116	0.0769234	1.49312	Cytoplasmic	Bra030567.1
#118	Cytoplasmic	Lysosomal	Cytoplasmic	Cytoplasmic	Cytoplasmic	:	0.570747	0.105814	1.79658	0.0153176	0.102208	0.0472215	0.449892	0.714897	0.12851	0.141189	0.0436461	0.883978	Cytoplasmic	Bra038447.1
#119	Chloroplast	Nuclear	Chloroplast	Cytoplasmic	Cytoplasmic	:	0.824776	0.126644	0.998667	0.012227	0.0870065	0.0407969	0.0347119	0.729926	1.44869	0.0751206	0.0549063	0.566529	Chloroplast	Bra002192.1
#120	Nuclear	Nuclear	Nuclear	Cytoplasmic	Nuclear	:	0.209663	0.0892435	0.807718	0.0120557	0.00845761	0.0154616	0.00882805	0.619869	0.0382087	0.0423106	0.0796262	3.06856	Nuclear	Bra024551.1
#121	Chloroplast	Cytoplasmic	Cytoplasmic	Extracellular	Cytoplasmic	:	0.381301	0.152498	1.237	0.015511	0.0323374	0.0593857	0.0244337	0.648058	1.50272	0.0852278	0.108911	0.752619	Chloroplast	Bra033324.1
#122	Cytoplasmic	Mitochondrial	Cytoplasmic	Cytoplasmic	Cytoplasmic	:	0.152885	0.0634883	2.78465	0.0076304	0.0459622	0.0455396	0.0322129	0.875922	0.16025	0.162392	0.0194255	0.649638	Cytoplasmic	Bra031532.1
#123	Nuclear	Cytoplasmic	Cytoplasmic	Extracellular	Cytoplasmic	:	0.57812	0.135553	2.13485	0.0128544	0.20456	0.118348	0.0803734	0.447462	0.148265	0.0861519	0.107982	0.945481	Cytoplasmic	Bra028706.1
#124	Chloroplast	Cytoplasmic	Cytoplasmic	Cytoplasmic	Cytoplasmic	:	0.0463332	0.0194236	2.50141	0.00590567	0.0159174	0.0198677	0.0274123	0.760265	0.797753	0.124344	0.0200087	0.661358	Cytoplasmic	Bra000045.1
#125	Mitochondrial	Nuclear	Nuclear	Nuclear	Cytoplasmic	:	0.474955	0.175791	1.26155	0.0142245	0.131202	0.0171966	0.0546115	0.769145	0.0433358	0.140413	0.0358135	1.88176	Nuclear	Bra008482.1
#126	Nuclear	PlasmaMembrane	Cytoplasmic	PlasmaMembrane	Nuclear	:	0.623474	0.954651	1.11259	0.011328	0.196245	0.069825	0.0650285	0.138594	0.0823087	0.113388	0.0635197	1.56904	Nuclear	Bra022565.1
#127	Nuclear	Extracellular	Extracellular	Extracellular	Extracellular	:	2.52423	0.108621	0.243415	0.00930287	0.065714	0.0143692	0.0137847	0.774256	0.173355	0.0312533	0.0587237	0.982976	Extracellular	Bra001191.1
#128	Nuclear	Nuclear	Cytoplasmic	Nuclear	Nuclear	:	0.233225	0.402137	0.912112	0.029427	0.0333717	0.106975	0.0656407	0.28067	0.377462	0.0255498	0.0335715	2.49986	Nuclear	Bra026810.1
#129	Mitochondrial	Nuclear	Golgi	PlasmaMembrane	Nuclear	:	0.236911	0.820864	0.757084	0.0377891	0.0331796	0.418276	0.0206518	0.469015	0.16255	0.0628891	0.011412	1.96938	Nuclear	Bra004416.1
#130	Chloroplast	Extracellular	Extracellular	Extracellular	Cytoplasmic	:	2.18061	0.054059	0.947476	0.00561432	0.128454	0.0337168	0.0233289	0.390986	0.660552	0.0440494	0.101116	0.430035	Extracellular	Bra020760.1
#131	Cytoplasmic	Cytoplasmic	Cytoplasmic	Cytoplasmic	Cytoplasmic	:	0.0569933	0.0441412	3.72856	0.0147618	0.184836	0.0252752	0.0124576	0.315832	0.154862	0.0365829	0.0536494	0.372049	Cytoplasmic	Bra008302.1
#132	Nuclear	Cytoplasmic	Nuclear	Cytoplasmic	Nuclear	:	0.140836	0.0651689	1.50244	0.00816894	0.0104754	0.0424743	0.0120993	0.772057	0.464112	0.0546565	0.0252408	1.90227	Nuclear	Bra013512.1
#133	Nuclear	Mitochondrial	Nuclear	Cytoplasmic	Cytoplasmic	:	0.0180937	0.0245087	2.12289	0.014007	0.0477213	0.0134772	0.00688833	0.802622	0.12784	0.037006	0.0099586	1.77499	Cytoplasmic	Bra019678.1
#134	Extracellular	Extracellular	Nuclear	Cytoplasmic	Extracellular	:	1.02184	0.193557	1.14381	0.018168	0.0876028	0.061637	0.560714	0.538007	0.106577	0.256899	0.034252	0.976933	Cytoplasmic	Bra026122.1
#135	Cytoplasmic	Cytoplasmic	Cytoplasmic	Cytoplasmic	Cytoplasmic	:	0.00919944	0.0136496	4.10695	0.00315906	0.0747986	0.0190262	0.00146108	0.197723	0.140728	0.0796878	0.00365497	0.349961	Cytoplasmic	Bra010472.1
#136	Nuclear	Cytoplasmic	Cytoplasmic	Cytoplasmic	Cytoplasmic	:	0.0514449	0.0359242	3.01406	0.00432233	0.094136	0.0420845	0.00424067	0.167481	0.0831901	0.0322211	0.00585297	1.46504	Cytoplasmic	Bra026695.1
#137	Cytoplasmic	Cytoplasmic	Nuclear	Cytoplasmic	Nuclear	:	0.124906	0.0477218	2.43683	0.00459581	0.0402775	0.0515135	0.0196293	0.223206	0.01985	0.0185052	0.0263956	1.98657	Cytoplasmic	Bra031090.1
#138	PlasmaMembrane	Extracellular	PlasmaMembrane	Cytoplasmic	Extracellular	:	0.877844	1.37273	0.608543	0.0101556	0.130913	0.0616999	0.068243	1.06227	0.132163	0.231287	0.0268315	0.417316	PlasmaMembrane	Bra000713.1
#139	Cytoplasmic	Cytoplasmic	Cytoplasmic	Cytoplasmic	Cytoplasmic	:	0.0296326	0.00698865	3.80406	0.0100708	0.284734	0.0193038	0.020513	0.215311	0.0324593	0.0238329	0.0199343	0.533162	Cytoplasmic	Bra034504.1
#140	Cytoplasmic	Cytoplasmic	Cytoplasmic	Extracellular	Cytoplasmic	:	1.07691	0.170852	1.96599	0.0145592	0.096966	0.092654	0.0576053	0.430031	0.207908	0.0890237	0.119268	0.678236	Cytoplasmic	Bra032354.1
#141	Nuclear	Cytoplasmic	Nuclear	Cytoplasmic	Cytoplasmic	:	0.666116	0.0513524	2.5178	0.00705483	0.0362856	0.0127638	0.0861785	0.200506	0.0380111	0.0446729	0.0192305	1.32003	Cytoplasmic	Bra014312.1
#142	Cytoplasmic	Cytoplasmic	Cytoplasmic	Cytoplasmic	Cytoplasmic	:	0.0327541	0.010666	3.93908	0.0103524	0.172846	0.0263546	0.034087	0.152402	0.0201085	0.0265532	0.0179214	0.556872	Cytoplasmic	Bra019734.1
#143	Chloroplast	Cytoplasmic	Cytoplasmic	Cytoplasmic	Chloroplast	:	0.19908	0.391426	1.60007	0.00758744	0.0305582	0.0200675	0.119182	0.369981	1.80978	0.182401	0.0204991	0.249369	Chloroplast	Bra008481.1
#144	Cytoplasmic	Mitochondrial	Nuclear	Cytoplasmic	Nuclear	:	0.0475846	0.0160769	2.25343	0.0171126	0.0198252	0.0212605	0.0116881	0.437338	0.0931712	0.299757	0.0142754	1.76848	Cytoplasmic	Bra028752.1
#145	Cytoplasmic	Cytoplasmic	Cytoplasmic	Cytoplasmic	Cytoplasmic	:	0.169194	0.0571098	3.15891	0.00927178	0.0491102	0.0690417	0.045069	0.435699	0.173001	0.180718	0.0198498	0.633026	Cytoplasmic	Bra031533.1
#146	Cytoplasmic	Cytoplasmic	Extracellular	Extracellular	Cytoplasmic	:	0.750691	0.270869	1.93546	0.0162996	0.0632888	0.0609062	0.0679858	0.90311	0.350201	0.190757	0.0496986	0.340728	Cytoplasmic	Bra010802.1
#147	Cytoplasmic	Cytoplasmic	Mitochondrial	Cytoplasmic	Cytoplasmic	:	0.131923	0.0603133	3.15152	0.00952873	0.0455348	0.0115987	0.0328357	0.748186	0.144363	0.0704398	0.00678108	0.586979	Cytoplasmic	Bra022690.1
#148	Lysosomal	Nuclear	Nuclear	Cytoplasmic	Mitochondrial	:	0.771909	0.205699	0.817766	0.0223063	0.0702565	0.0422958	0.914383	0.582626	0.101252	0.509879	0.0283495	0.933276	Nuclear	Bra026757.1
#149	Chloroplast	Extracellular	Mitochondrial	Extracellular	Extracellular	:	1.21982	0.569477	0.400601	0.0161143	0.330041	0.0351471	0.09284	1.06529	0.706433	0.0994371	0.188389	0.27641	Extracellular	Bra011639.1
#150	Cytoplasmic	Cytoplasmic	Cytoplasmic	Cytoplasmic	Cytoplasmic	:	0.0369281	0.0306244	4.32777	0.00483415	0.0300622	0.0491288	0.00500118	0.100649	0.0626575	0.0550816	0.0165358	0.280731	Cytoplasmic	Bra002298.1
#151	Cytoplasmic	Cytoplasmic	Cytoplasmic	Cytoplasmic	Cytoplasmic	:	0.00855129	0.00331977	4.14758	0.00171275	0.111856	0.0137553	0.00118237	0.0568655	0.010501	0.00918093	0.00894463	0.626547	Cytoplasmic	Bra015380.1
#152	Nuclear	Nuclear	Nuclear	Extracellular	Nuclear	:	1.22786	0.143866	0.607915	0.00889385	0.0602626	0.0215942	0.0596722	0.159214	0.0326456	0.0410271	0.0500438	2.58701	Nuclear	Bra019165.1
#153	Cytoplasmic	Cytoplasmic	ER	Cytoplasmic	Cytoplasmic	:	0.150448	0.0172169	2.82501	0.0140766	1.21927	0.0674994	0.0187242	0.114535	0.10546	0.0299315	0.125371	0.312459	Cytoplasmic	Bra015675.1
#154	Cytoplasmic	Cytoplasmic	Cytoplasmic	Cytoplasmic	Cytoplasmic	:	0.0430898	0.0183073	4.40001	0.00297806	0.0426864	0.00941194	0.00895636	0.101615	0.0857016	0.0371127	0.0162647	0.233869	Cytoplasmic	Bra036058.1
#155	Cytoplasmic	Extracellular	Extracellular	Cytoplasmic	Cytoplasmic	:	1.08948	0.0575851	2.39799	0.00981184	0.0797732	0.0286752	0.123963	0.109334	0.17867	0.0714372	0.363336	0.489947	Cytoplasmic	Bra034425.1
#156	Nuclear	Nuclear	Nuclear	Nuclear	Mitochondrial	:	0.510228	0.026711	0.421021	0.00649735	0.0310649	0.00484394	0.0146504	0.528287	0.0842951	0.104164	0.0235527	3.24469	Nuclear	Bra038536.1
#157	Cytoplasmic	Cytoplasmic	Cytoplasmic	Cytoplasmic	Mitochondrial	:	0.0537461	0.0584466	2.53703	0.0175586	0.0693775	0.030079	0.0119247	0.954887	0.115832	0.069505	0.0124251	1.06919	Cytoplasmic	Bra019677.1
#158	PlasmaMembrane	PlasmaMembrane	Nuclear	Cytoplasmic	Mitochondrial	:	0.331181	1.3408	1.12437	0.0116674	0.0571568	0.0323432	0.146335	0.601921	0.322239	0.0720528	0.081061	0.878868	PlasmaMembrane	Bra012691.1
#159	Cytoplasmic	Cytoplasmic	Nuclear	Mitochondrial	Cytoplasmic	:	0.0237307	0.0465873	2.45729	0.0224601	0.0145378	0.0208857	0.00929056	1.17047	0.15304	0.173364	0.00844368	0.899901	Cytoplasmic	Bra021671.1
#160	Mitochondrial	Mitochondrial	Extracellular	Extracellular	Extracellular	:	1.80288	0.626537	0.322369	0.0094842	0.28288	0.0338536	0.320578	0.964368	0.373386	0.0433542	0.097955	0.122354	Extracellular	Bra016471.1

## Sheet: S4(d)
Supplementary Table S4(d) The cellular localization prediction of 2OGD superfamily members in Brassica oleracea
#SeqNO.	Comp.Result	Di-pep.Result	part-Comp.Result	chemo-type.Result	Neighbor	#Combined:	extra	plas	cytop	cytos	er	golgi	lyso	mito	chlo	pero	vacu	nuc	#Most-likely-Location	#SeqName
#1	Cytoplasmic	Cytoplasmic	Cytoplasmic	Cytoplasmic	Cytoplasmic	:	0.0435194	0.00741458	3.8109	0.00455795	0.103989	0.0273919	0.00279171	0.299077	0.0866757	0.135748	0.00520314	0.472735	Cytoplasmic	Bo8g081770.1
#2	Cytoplasmic	Cytoplasmic	Cytoplasmic	Cytoplasmic	Cytoplasmic	:	0.0318566	0.0125497	3.74223	0.0118295	0.164775	0.0263973	0.0341948	0.184894	0.0175591	0.0283316	0.0181614	0.727225	Cytoplasmic	Bo5g017350.1
#3	Nuclear	Nuclear	Cytoplasmic	Cytoplasmic	Cytoplasmic	:	0.147818	0.0350741	1.65659	0.00984916	0.0218067	0.00999275	0.0869871	1.02636	0.122896	0.130075	0.02597	1.72659	Nuclear	Bo8g090360.1
#4	Chloroplast	Extracellular	Extracellular	Extracellular	Cytoplasmic	:	1.09467	0.279922	1.24989	0.016639	0.124552	0.116143	0.0674761	0.814066	0.549524	0.106271	0.0890333	0.491815	Cytoplasmic	Bo7g044790.1
#5	Nuclear	Cytoplasmic	Extracellular	Mitochondrial	Cytoplasmic	:	0.79976	0.225854	1.25594	0.0114152	0.0736319	0.0522601	0.262196	0.678561	0.335217	0.274036	0.022027	1.0091	Cytoplasmic	Bo4g024080.1
#6	Cytoplasmic	Cytoplasmic	Cytoplasmic	Cytoplasmic	Cytoplasmic	:	0.0280775	0.0972504	3.14531	0.0116797	0.0128925	0.0662823	0.00740388	0.666418	0.385388	0.12802	0.0230032	0.428277	Cytoplasmic	Bo5g019270.1
#7	Nuclear	Mitochondrial	Cytoplasmic	Mitochondrial	Cytoplasmic	:	0.197058	0.394736	1.46065	0.0274113	0.0246567	0.0601646	0.0277494	1.35242	0.225518	0.170118	0.0168883	1.04263	Cytoplasmic	Bo5g003850.1
#8	Nuclear	Extracellular	Extracellular	Extracellular	Cytoplasmic	:	2.31026	0.0668339	0.696007	0.00750465	0.16102	0.0372681	0.0332093	0.439241	0.467448	0.0673282	0.087607	0.62627	Extracellular	Bo3g060510.1
#9	Cytoplasmic	Cytoplasmic	Cytoplasmic	Cytoplasmic	Cytoplasmic	:	0.0860774	0.109614	3.2454	0.00813607	0.0369734	0.0521371	0.0101209	0.335129	0.147881	0.388944	0.00706034	0.572526	Cytoplasmic	Bo8g050630.1
#10	Cytoplasmic	Extracellular	Nuclear	Cytoplasmic	Nuclear	:	0.332447	0.359859	1.35597	0.0146991	0.0128821	0.0267148	0.0253215	0.190493	0.181079	0.018814	0.0439568	2.43776	Nuclear	Bo3g032250.1
#11	Cytoplasmic	Cytoplasmic	Cytoplasmic	Cytoplasmic	Cytoplasmic	:	0.0467471	0.00739494	4.39626	0.00427662	0.126065	0.01481	0.00109665	0.107523	0.0205189	0.0213829	0.00156155	0.252361	Cytoplasmic	Bo7g108300.1
#12	Nuclear	Nuclear	Nuclear	Nuclear	Nuclear	:	0.500073	0.101318	0.857077	0.00893633	0.0302885	0.0239822	0.0377398	0.19985	0.0769604	0.0642672	0.030219	3.06929	Nuclear	Bo7g110300.1
#13	Chloroplast	Extracellular	Extracellular	Extracellular	Cytoplasmic	:	1.87339	0.0576958	1.05621	0.00649283	0.100549	0.0338088	0.0234855	0.527281	0.888279	0.0442716	0.110897	0.277639	Extracellular	Bo5g143640.1
#14	PlasmaMembrane	Nuclear	Cytoplasmic	Cytoplasmic	Cytoplasmic	:	0.327708	0.707161	1.38473	0.0189858	0.0328152	0.155126	0.0277402	0.461167	0.546633	0.113721	0.107303	1.11691	Cytoplasmic	Bo8g107020.1
#15	Nuclear	Extracellular	Nuclear	Cytoplasmic	Cytoplasmic	:	0.808832	0.335449	1.52979	0.00932983	0.110866	0.0420989	0.0495402	0.41953	0.176888	0.122659	0.0352541	1.35976	Cytoplasmic	Bo7g108710.1
#16	Cytoplasmic	Cytoplasmic	Cytoplasmic	Cytoplasmic	Cytoplasmic	:	0.0358086	0.0152894	4.43884	0.0027205	0.0390072	0.00734029	0.00881644	0.0790058	0.0813128	0.0331179	0.0126975	0.246042	Cytoplasmic	Bo8g079600.1
#17	Cytoplasmic	Cytoplasmic	Cytoplasmic	Cytoplasmic	Cytoplasmic	:	0.00867132	0.0124077	3.81944	0.00690167	0.0147933	0.0268127	0.00226328	0.374911	0.0407569	0.0776135	0.00246932	0.612962	Cytoplasmic	Bo7g110130.1
#18	Nuclear	Mitochondrial	Nuclear	Nuclear	Mitochondrial	:	0.107117	0.0316851	1.11679	0.0124291	0.0229038	0.0123949	0.00727963	1.33398	0.0230872	0.118915	0.0070409	2.20637	Nuclear	Bo5g021050.1
#19	Chloroplast	Chloroplast	Chloroplast	Cytoplasmic	Nuclear	:	0.420747	0.601813	1.05137	0.0213533	0.0350457	0.0393428	0.0983574	0.421614	1.25933	0.0656642	0.172741	0.812619	Chloroplast	Bo3g162670.1
#20	Nuclear	Cytoplasmic	Cytoplasmic	Cytoplasmic	Cytoplasmic	:	0.0243218	0.024668	3.23712	0.00801029	0.0187439	0.0536511	0.00387689	0.3707	0.132058	0.112625	0.00519585	1.00903	Cytoplasmic	Bo8g105190.1
#21	Cytoplasmic	Cytoplasmic	Cytoplasmic	Cytoplasmic	Cytoplasmic	:	0.562531	0.290926	3.11108	0.0100184	0.0994574	0.116999	0.116991	0.139573	0.135006	0.062953	0.031175	0.323288	Cytoplasmic	Bo7g096760.1
#22	Nuclear	Nuclear	Cytoplasmic	PlasmaMembrane	Cytoplasmic	:	0.283319	0.641067	1.07602	0.0377567	0.034657	0.196095	0.0722883	0.305902	0.274209	0.0312752	0.0471874	2.00023	Nuclear	Bo8g106610.1
#23	Nuclear	Nuclear	Nuclear	Nuclear	Nuclear	:	0.158365	0.0292964	0.248033	0.00408387	0.0079628	0.0070624	0.00925138	0.0257822	0.0135871	0.0044358	0.012142	4.48	Nuclear	Bo1g005950.1
#24	PlasmaMembrane	Mitochondrial	Nuclear	Cytoplasmic	Cytoplasmic	:	0.217617	0.467378	1.65588	0.024683	0.0433391	0.0815346	0.0462732	0.675239	0.364956	0.333969	0.0196512	1.06948	Cytoplasmic	Bo2g010870.1
#25	Cytoplasmic	Extracellular	Cytoplasmic	Nuclear	Cytoplasmic	:	0.753376	0.52623	1.69571	0.0125217	0.0494928	0.0632997	0.108292	0.2337	0.20018	0.0787839	0.138476	1.13994	Cytoplasmic	Bo6g122040.1
#26	Chloroplast	Extracellular	PlasmaMembrane	Extracellular	Extracellular	:	1.33691	0.564291	0.649355	0.0189083	0.316466	0.0430943	0.100161	0.732202	0.598639	0.0959263	0.175125	0.368922	Extracellular	Bo1g006190.1
#27	Cytoplasmic	Extracellular	Cytoplasmic	Cytoplasmic	Mitochondrial	:	0.648933	0.145338	2.09947	0.0113513	0.0727615	0.014406	0.244568	0.841494	0.154675	0.15346	0.0171847	0.59636	Cytoplasmic	Bo02353s010.1
#28	Cytoplasmic	Cytoplasmic	Cytoplasmic	Nuclear	Nuclear	:	0.277103	0.278987	1.96687	0.0111327	0.0842354	0.0395834	0.0914037	0.320973	0.235669	0.292878	0.040252	1.36092	Cytoplasmic	Bo9g175530.1
#29	PlasmaMembrane	Extracellular	PlasmaMembrane	Cytoplasmic	Extracellular	:	0.901703	1.2996	1.16713	0.0114221	0.161717	0.110174	0.0623442	0.747324	0.165061	0.123558	0.0309145	0.219046	PlasmaMembrane	Bo3g044790.1
#30	Cytoplasmic	Extracellular	Cytoplasmic	Cytoplasmic	Cytoplasmic	:	0.690935	0.104164	2.47207	0.00876484	0.139269	0.0925234	0.0796983	0.301077	0.198611	0.148378	0.0444812	0.720024	Cytoplasmic	Bo3g004240.1
#31	Cytoplasmic	Cytoplasmic	Cytoplasmic	Cytoplasmic	Cytoplasmic	:	0.118927	0.0450375	2.95596	0.0154409	0.259223	0.117754	0.0259516	0.394257	0.521285	0.141311	0.154319	0.250532	Cytoplasmic	Bo3g065650.1
#32	PlasmaMembrane	Extracellular	Cytoplasmic	Cytoplasmic	Cytoplasmic	:	0.57709	0.74868	1.69813	0.0141372	0.0778129	0.0852068	0.452089	0.465568	0.431481	0.113636	0.0461213	0.290042	Cytoplasmic	Bo5g007090.1
#33	Cytoplasmic	PlasmaMembrane	Extracellular	Nuclear	Cytoplasmic	:	1.34144	0.349106	1.40339	0.0118396	0.216301	0.083591	0.142794	0.26809	0.0869969	0.218234	0.0601737	0.818039	Cytoplasmic	Bo9g175240.1
#34	PlasmaMembrane	Cytoplasmic	Nuclear	Cytoplasmic	Mitochondrial	:	0.192649	0.879031	1.37899	0.00787111	0.0370607	0.0181539	0.0842293	0.701786	0.379167	0.0712306	0.0524918	1.19734	Cytoplasmic	Bo7g104780.1
#35	Nuclear	Cytoplasmic	Nuclear	Cytoplasmic	Nuclear	:	0.0189809	0.0104172	2.12387	0.00352011	0.341411	0.0906988	0.00276635	0.0490693	0.0177579	0.0137772	0.00906366	2.31867	Nuclear	Bo6g030830.1
#36	Cytoplasmic	Cytoplasmic	Cytoplasmic	Cytoplasmic	Cytoplasmic	:	0.051615	0.090646	3.17554	0.00953999	0.22268	0.0276875	0.00450209	0.235416	0.0751842	0.177787	0.00476462	0.924641	Cytoplasmic	Bo5g022350.1
#37	Nuclear	Nuclear	Nuclear	PlasmaMembrane	Nuclear	:	0.321103	0.494984	0.671253	0.0729786	0.0411699	0.213319	0.0666621	0.260389	0.0497549	0.0419349	0.0322277	2.73422	Nuclear	Bo5g019950.1
#38	Cytoplasmic	Cytoplasmic	Cytoplasmic	Cytoplasmic	Cytoplasmic	:	0.310177	0.116575	2.427	0.00994901	0.081641	0.172115	0.0867968	0.940799	0.225835	0.209805	0.011926	0.407383	Cytoplasmic	Bo8g095980.1
#39	Cytoplasmic	Extracellular	Mitochondrial	Extracellular	Extracellular	:	0.892842	0.281381	1.19258	0.0223118	0.153561	0.0826467	0.317897	0.586412	0.527962	0.126629	0.375626	0.440153	Cytoplasmic	Bo7g014120.1
#40	Cytoplasmic	Cytoplasmic	Cytoplasmic	Cytoplasmic	Cytoplasmic	:	0.0949124	0.0655458	2.59041	0.0128033	0.0484994	0.0808838	0.0508758	0.202345	0.316863	0.170566	0.0520292	1.31427	Cytoplasmic	Bo1g141170.1
#41	Cytoplasmic	Cytoplasmic	Cytoplasmic	Cytoplasmic	Cytoplasmic	:	0.336758	0.0612767	3.02796	0.00564454	0.114264	0.0832766	0.0265037	0.250889	0.141751	0.109879	0.0466627	0.795137	Cytoplasmic	Bo3g018020.1
#42	Nuclear	Extracellular	Cytoplasmic	Cytoplasmic	Cytoplasmic	:	0.48971	0.646901	1.89547	0.0133081	0.0606385	0.135957	0.0352375	0.407991	0.138683	0.139395	0.0268814	1.00983	Cytoplasmic	Bo3g044760.1
#43	Cytoplasmic	Cytoplasmic	Cytoplasmic	Chloroplast	Cytoplasmic	:	0.529613	0.0525066	2.05812	0.0114538	0.0708829	0.0679316	0.0174107	0.88272	0.574731	0.187253	0.0472991	0.500076	Cytoplasmic	Bo3g027760.1
#44	PlasmaMembrane	PlasmaMembrane	Mitochondrial	Extracellular	PlasmaMembrane	:	0.753814	2.20772	0.35763	0.00754318	0.0385062	0.0396482	0.090283	0.541955	0.484201	0.130594	0.043664	0.304439	PlasmaMembrane	Bo9g022180.1
#45	Nuclear	Nuclear	Nuclear	Cytoplasmic	Cytoplasmic	:	0.0227556	0.0260186	1.7917	0.0108343	0.0423501	0.0179796	0.00809429	0.867508	0.111513	0.0373787	0.0114546	2.05241	Nuclear	Bo5g019230.1
#46	Chloroplast	Cytoplasmic	Cytoplasmic	Cytoplasmic	Cytoplasmic	:	0.0983116	0.0248348	2.11439	0.00738746	0.0178051	0.0393653	0.0501264	1.10723	0.934891	0.139229	0.0371565	0.429271	Cytoplasmic	Bo4g187470.1
#47	Extracellular	Extracellular	Nuclear	Cytoplasmic	Nuclear	:	1.0163	0.225568	1.02937	0.0198702	0.0974125	0.0540397	0.477737	0.478041	0.0906728	0.286021	0.0315828	1.19338	Nuclear	Bo5g021060.1
#48	Mitochondrial	Mitochondrial	Extracellular	Extracellular	Extracellular	:	1.58194	0.598476	0.292631	0.0110297	0.297219	0.035884	0.314481	1.15192	0.438833	0.0440582	0.101911	0.131619	Extracellular	Bo8g070080.1
#49	Nuclear	Nuclear	Nuclear	Nuclear	Nuclear	:	0.16387	0.0714232	0.624393	0.011082	0.0104161	0.013252	0.0185669	0.755928	0.0278326	0.0488556	0.0154057	3.23897	Nuclear	Bo8g071620.1
#50	Mitochondrial	Mitochondrial	PlasmaMembrane	Cytoplasmic	Nuclear	:	0.294929	1.07487	0.586801	0.0156303	0.0246439	0.0162123	0.0432467	1.28229	0.462387	0.205097	0.0202582	0.973636	Mitochondrial	Bo5g007080.1
#51	Cytoplasmic	Cytoplasmic	Cytoplasmic	Cytoplasmic	Cytoplasmic	:	0.371215	0.33922	2.13928	0.0120965	0.0518999	0.0324712	0.114464	0.470223	0.281056	0.114312	0.0805934	0.993168	Cytoplasmic	Bo6g080270.1
#52	Nuclear	Nuclear	Nuclear	Cytoplasmic	Cytoplasmic	:	0.0212701	0.019997	2.05617	0.00964225	0.0400579	0.0187262	0.00812725	0.799534	0.148915	0.0530545	0.0105509	1.81396	Cytoplasmic	Bo5g018190.1
#53	Nuclear	Nuclear	Nuclear	Cytoplasmic	Nuclear	:	0.178741	0.0749974	1.17417	0.013584	0.0116021	0.0152355	0.0092207	0.436068	0.0460298	0.0363099	0.0726076	2.93143	Nuclear	Bo5g039060.1
#54	Extracellular	Extracellular	Nuclear	Cytoplasmic	Extracellular	:	1.21916	0.5567	0.963946	0.0140724	0.0790604	0.0390398	0.168964	0.527724	0.273816	0.222015	0.0474463	0.88806	Extracellular	Bo7g065490.1
#55	Cytoplasmic	Cytoplasmic	Nuclear	Cytoplasmic	Cytoplasmic	:	0.115415	0.0226367	2.4681	0.00791899	0.0256698	0.119947	0.0154562	0.129656	0.0129237	0.0225027	0.0155674	2.04421	Cytoplasmic	Bo8g102640.1
#56	Nuclear	Nuclear	Nuclear	Nuclear	Nuclear	:	0.360888	0.0449083	0.182304	0.00294165	0.00829529	0.0023841	0.0107391	0.352587	0.065428	0.0328913	0.0149038	3.92173	Nuclear	Bo8g101240.1
#57	Cytoplasmic	Cytoplasmic	Cytoplasmic	Cytoplasmic	Cytoplasmic	:	0.285412	0.0825843	2.70952	0.0132696	0.137982	0.123967	0.0167755	0.64915	0.315656	0.146219	0.0266393	0.492831	Cytoplasmic	Bo4g182720.1
#58	Nuclear	Nuclear	Nuclear	Cytoplasmic	Nuclear	:	0.0213727	0.0136087	1.63422	0.0180641	0.0124522	0.0159415	0.00893734	0.470145	0.0964374	0.214806	0.0104342	2.48358	Nuclear	Bo2g007010.1
#59	Cytoplasmic	PlasmaMembrane	Nuclear	Cytoplasmic	Cytoplasmic	:	0.136013	0.873855	1.55623	0.0106186	0.0334587	0.0483082	0.129114	0.414193	0.274571	0.0515364	0.0892735	1.38283	Cytoplasmic	Bo8g045920.1
#60	Cytoplasmic	Extracellular	Cytoplasmic	Cytoplasmic	Cytoplasmic	:	0.819772	0.233711	2.7102	0.00712045	0.0679443	0.053374	0.0537069	0.161048	0.237987	0.0708023	0.113671	0.470664	Cytoplasmic	Bo3g018040.1
#61	Cytoplasmic	Cytoplasmic	Cytoplasmic	Cytoplasmic	Mitochondrial	:	0.0263538	0.109399	3.01346	0.0144178	0.0138647	0.0485838	0.00634133	0.740922	0.37985	0.134575	0.0210913	0.491146	Cytoplasmic	Bo5g018200.1
#62	Nuclear	Nuclear	Nuclear	Extracellular	Nuclear	:	0.449737	0.152191	1.51334	0.0134504	0.146412	0.138201	0.0210313	0.440561	0.20976	0.0958911	0.0335516	1.78587	Nuclear	Bo4g039720.1
#63	Nuclear	Cytoplasmic	Nuclear	Cytoplasmic	Cytoplasmic	:	0.0658847	0.139066	2.59066	0.00342236	0.0163576	0.0148318	0.0236027	0.235942	0.144909	0.0847133	0.0132113	1.66739	Cytoplasmic	Bo2g008650.1
#64	Cytoplasmic	Cytoplasmic	Cytoplasmic	Cytoplasmic	Cytoplasmic	:	0.0590387	0.0258348	3.82118	0.00534186	0.0403543	0.176857	0.0263382	0.130766	0.210032	0.305272	0.0170197	0.181971	Cytoplasmic	Bo1g138810.1
#65	Nuclear	Nuclear	Nuclear	Nuclear	Nuclear	:	0.0594869	0.0201391	0.381144	0.00375185	0.00392902	0.00333832	0.0146423	0.0828999	0.218484	0.0043852	0.0237225	4.18408	Nuclear	Bo5g131680.1
#66	Chloroplast	Extracellular	Extracellular	Extracellular	Extracellular	:	1.92135	0.218272	0.580567	0.0158223	0.263693	0.223382	0.107253	0.44601	0.532711	0.0514319	0.145079	0.49443	Extracellular	Bo9g008490.1
#67	Cytoplasmic	Cytoplasmic	Nuclear	Nuclear	Cytoplasmic	:	0.179747	0.259342	2.0247	0.00694274	0.0344384	0.0670219	0.00929464	0.180972	0.500905	0.209847	0.00847455	1.51832	Cytoplasmic	Bo3g018010.1
#68	Cytoplasmic	Cytoplasmic	Cytoplasmic	Cytoplasmic	Cytoplasmic	:	0.104228	0.0543294	4.01566	0.00530644	0.0484364	0.0628779	0.0117058	0.145959	0.13798	0.0577851	0.0333247	0.322405	Cytoplasmic	Bo9g151920.1
#69	Extracellular	Extracellular	Nuclear	Nuclear	Cytoplasmic	:	1.42396	0.479088	0.892623	0.0104253	0.082313	0.0206875	0.148336	0.333275	0.258657	0.163262	0.0306156	1.15676	Extracellular	Bo9g059200.1
#70	Cytoplasmic	Extracellular	Mitochondrial	Extracellular	PlasmaMembrane	:	0.946269	0.439472	1.04098	0.0202933	0.136142	0.0924284	0.306268	0.64469	0.656405	0.0918701	0.287123	0.338057	Cytoplasmic	Bo3g093670.1
#71	Nuclear	Cytoplasmic	Extracellular	Cytoplasmic	Cytoplasmic	:	0.59676	0.224093	2.0622	0.00841834	0.0594101	0.0492259	0.157012	0.375055	0.236759	0.0995121	0.0452192	1.08633	Cytoplasmic	Bo4g195200.1
#72	Cytoplasmic	Cytoplasmic	Nuclear	Cytoplasmic	Cytoplasmic	:	0.246055	0.101429	2.50174	0.0110142	0.0536572	0.0793572	0.0923879	0.499621	0.140686	0.0437732	0.0202033	1.21008	Cytoplasmic	Bo4g173600.1
#73	Extracellular	Extracellular	Nuclear	Nuclear	Nuclear	:	1.44537	0.69257	0.637832	0.010091	0.0139098	0.0323352	0.0122586	0.311739	0.103449	0.026193	0.00737876	1.70687	Nuclear	Bo1g006170.1
#74	Cytoplasmic	Cytoplasmic	Cytoplasmic	Cytoplasmic	Cytoplasmic	:	0.0155898	0.0124601	3.96348	0.00354313	0.147102	0.0228065	0.0163043	0.155386	0.0629077	0.0579623	0.00502675	0.537427	Cytoplasmic	Bo3g103260.1
#75	Cytoplasmic	Cytoplasmic	Nuclear	Cytoplasmic	Cytoplasmic	:	0.37303	0.0970068	2.25513	0.00760085	0.105608	0.0157627	0.089927	0.59227	0.201913	0.180739	0.0394885	1.04153	Cytoplasmic	Bo6g030780.1
#76	Cytoplasmic	Cytoplasmic	Cytoplasmic	Cytoplasmic	Cytoplasmic	:	0.0154688	0.00367906	4.09581	0.00958378	0.23098	0.0167743	0.00456772	0.164692	0.0118795	0.0145332	0.0121713	0.41986	Cytoplasmic	Bo9g037370.1
#77	Nuclear	Nuclear	Nuclear	PlasmaMembrane	Nuclear	:	0.364105	0.59908	0.804106	0.0729851	0.0342692	0.126411	0.0635456	0.211222	0.0898433	0.0696945	0.0350944	2.52964	Nuclear	Bo8g066210.1
#78	Cytoplasmic	Cytoplasmic	Cytoplasmic	Cytoplasmic	Cytoplasmic	:	0.0988632	0.0358737	3.23686	0.0107309	0.246722	0.0590099	0.0183157	0.278622	0.409541	0.195128	0.24851	0.161825	Cytoplasmic	Bo5g132290.1
#79	Cytoplasmic	Cytoplasmic	Cytoplasmic	Cytoplasmic	Cytoplasmic	:	0.00889836	0.0189128	4.05485	0.00372397	0.0440612	0.0229401	0.0027374	0.252272	0.1573	0.0895224	0.0063038	0.338479	Cytoplasmic	Bo8g050600.1
#80	Cytoplasmic	Cytoplasmic	Cytoplasmic	Cytoplasmic	Cytoplasmic	:	0.20185	0.101842	2.71572	0.00634375	0.126501	0.0431109	0.0475194	0.534664	0.22508	0.0758302	0.0320913	0.889446	Cytoplasmic	Bo4g186370.1
#81	Nuclear	Nuclear	Nuclear	Extracellular	Nuclear	:	0.918166	0.194834	0.629171	0.0119072	0.20024	0.0321772	0.0802851	0.201538	0.0489159	0.0974983	0.0446851	2.54058	Nuclear	Bo1g040150.1
#82	Cytoplasmic	Cytoplasmic	Cytoplasmic	Cytoplasmic	Cytoplasmic	:	0.030845	0.0307836	4.13005	0.00599587	0.0899964	0.0280016	0.0100316	0.273194	0.140132	0.0464856	0.00810242	0.206387	Cytoplasmic	Bo9g174290.1
#83	Chloroplast	Mitochondrial	Mitochondrial	Extracellular	Chloroplast	:	0.764609	0.370462	0.374709	0.0177773	0.158176	0.0373822	0.150861	1.1594	1.19446	0.0961545	0.361879	0.314136	Chloroplast	Bo3g169330.1
#84	Cytoplasmic	Cytoplasmic	Nuclear	Cytoplasmic	Cytoplasmic	:	0.159241	0.0733464	2.93509	0.0138826	0.100545	0.025485	0.0544251	0.206784	0.0916916	0.108845	0.0327584	1.1979	Cytoplasmic	Bo3g071900.1
#85	Cytoplasmic	Chloroplast	PlasmaMembrane	Mitochondrial	Nuclear	:	0.4556	1.17552	0.930538	0.0264549	0.0325401	0.0374156	0.0630856	0.510746	0.705671	0.0302741	0.0999944	0.932159	PlasmaMembrane	Bo3g032270.1
#86	ER	Cytoplasmic	Cytoplasmic	Nuclear	Nuclear	:	0.0524422	0.0224742	1.83466	0.0114637	0.32563	0.117289	0.022245	0.272895	0.312931	0.0992425	0.298184	1.63055	Cytoplasmic	Bo9g006240.1
#87	Cytoplasmic	Cytoplasmic	Cytoplasmic	Cytoplasmic	Cytoplasmic	:	0.0081381	0.00418266	4.16968	0.00161274	0.101189	0.00983827	0.00103669	0.0692806	0.0110788	0.0100045	0.00879746	0.605163	Cytoplasmic	Bo5g005140.1
#88	Cytoplasmic	Cytoplasmic	Cytoplasmic	Cytoplasmic	Cytoplasmic	:	0.227374	0.136347	2.90425	0.00603457	0.214626	0.0394399	0.0242998	0.54798	0.249521	0.110269	0.0455238	0.494333	Cytoplasmic	Bo6g030790.1
#89	Chloroplast	Chloroplast	Cytoplasmic	Extracellular	Cytoplasmic	:	0.277537	0.29429	1.0778	0.0140793	0.0272242	0.0825743	0.0194403	0.702616	1.78723	0.0954478	0.087603	0.534155	Chloroplast	Bo5g003140.1
#90	Nuclear	Nuclear	Nuclear	Nuclear	Nuclear	:	0.0407451	0.0354085	0.553571	0.0165835	0.00415529	0.00432851	0.00317139	0.0263697	0.157224	0.00498468	0.00611079	4.14735	Nuclear	Bo7g012800.1
#91	PlasmaMembrane	Mitochondrial	Cytoplasmic	Cytoplasmic	Mitochondrial	:	0.217471	0.805509	1.45548	0.0122909	0.0557373	0.0798499	0.0596033	1.35698	0.479511	0.0728297	0.0420747	0.36266	Cytoplasmic	Bo5g072380.1
#92	Cytoplasmic	Cytoplasmic	Cytoplasmic	Cytoplasmic	Cytoplasmic	:	0.0708397	0.103954	3.54476	0.00537473	0.0509374	0.0544	0.0229346	0.165237	0.175415	0.23491	0.038662	0.53257	Cytoplasmic	Bo5g004490.1
#93	Chloroplast	Mitochondrial	PlasmaMembrane	Extracellular	Mitochondrial	:	0.849341	0.674645	0.761446	0.0130093	0.110829	0.0215022	0.152942	0.949372	0.989453	0.275132	0.112996	0.0893335	Chloroplast	Bo4g018570.1
#94	Cytoplasmic	Cytoplasmic	Cytoplasmic	Cytoplasmic	Cytoplasmic	:	0.0951544	0.0307573	3.77296	0.00644557	0.0593057	0.0320208	0.0287035	0.169025	0.109322	0.0485993	0.172111	0.475594	Cytoplasmic	Bo8g077920.1
#95	PlasmaMembrane	Lysosomal	PlasmaMembrane	Chloroplast	Chloroplast	:	0.31843	0.991374	0.941156	0.0147041	0.0416014	0.0212202	0.473997	0.296318	1.44668	0.191506	0.0339984	0.22902	Chloroplast	Bo2g096100.1
#96	Cytoplasmic	Nuclear	Cytoplasmic	Cytoplasmic	Cytoplasmic	:	0.6845	0.565771	1.92533	0.01658	0.171424	0.0928891	0.0403333	0.164107	0.247167	0.16103	0.0392642	0.891606	Cytoplasmic	Bo6g097340.1
#97	Nuclear	Cytoplasmic	Nuclear	Cytoplasmic	Cytoplasmic	:	0.240099	0.0207089	2.46748	0.00949923	0.113258	0.0133605	0.114791	0.239965	0.0464288	0.0726453	0.0241755	1.63759	Cytoplasmic	Bo3g179770.1
#98	Nuclear	Cytoplasmic	Nuclear	Nuclear	Cytoplasmic	:	0.343699	0.28657	1.59363	0.00835087	0.0597866	0.0749838	0.0350287	0.198826	0.114722	0.0890947	0.0491863	2.14612	Nuclear	Bo3g018030.1
#99	Cytoplasmic	Cytoplasmic	Cytoplasmic	Cytoplasmic	Nuclear	:	0.0750359	0.0452131	2.87541	0.00482316	0.172549	0.0220053	0.00466604	0.424798	0.0329633	0.137096	0.0159087	1.18953	Cytoplasmic	Bo9g017770.1
#100	Chloroplast	Nuclear	Chloroplast	Extracellular	Mitochondrial	:	0.697278	0.472651	0.317144	0.0133444	0.066015	0.0279823	0.0508653	0.888928	1.79873	0.0638535	0.0741073	0.529104	Chloroplast	Bo9g154490.1
#101	Nuclear	Extracellular	Cytoplasmic	Cytoplasmic	Cytoplasmic	:	0.976518	0.179398	1.7866	0.0128675	0.0967268	0.227675	0.0217269	0.370256	0.264539	0.188485	0.0386264	0.836581	Cytoplasmic	Bo9g088430.1
#102	Chloroplast	Cytoplasmic	Cytoplasmic	Cytoplasmic	Chloroplast	:	0.0295233	0.085474	2.33887	0.0145269	0.0655704	0.0233791	0.00983789	0.370908	1.18989	0.128158	0.0290814	0.714786	Cytoplasmic	Bo8g108690.1
#103	Cytoplasmic	Cytoplasmic	Cytoplasmic	Cytoplasmic	Cytoplasmic	:	0.0487737	0.0108497	3.89441	0.00867294	0.399421	0.032635	0.0348401	0.0971865	0.0274214	0.0227163	0.0187572	0.404315	Cytoplasmic	Bo8g108490.1
#104	Cytoplasmic	Cytoplasmic	Cytoplasmic	Cytoplasmic	Cytoplasmic	:	0.278837	0.0369285	3.03857	0.0101208	0.036762	0.0867338	0.0444966	0.53477	0.127138	0.204153	0.0223944	0.579093	Cytoplasmic	Bo8g114490.1
#105	Cytoplasmic	Cytoplasmic	Nuclear	Cytoplasmic	Cytoplasmic	:	0.171187	0.0708435	2.8792	0.0133597	0.113255	0.026212	0.059661	0.22156	0.0875336	0.0985816	0.0345656	1.22404	Cytoplasmic	Bo3g071910.1
#106	Chloroplast	Chloroplast	Chloroplast	Cytoplasmic	Nuclear	:	0.420747	0.601813	1.05137	0.0213533	0.0350457	0.0393428	0.0983574	0.421614	1.25933	0.0656642	0.172741	0.812619	Chloroplast	Bo3g162680.1
#107	Nuclear	Extracellular	Cytoplasmic	Nuclear	Cytoplasmic	:	0.673988	0.445729	1.76089	0.0122551	0.0772251	0.0551998	0.0751475	0.28413	0.365752	0.0683094	0.105821	1.07555	Cytoplasmic	Bo2g093440.1
#108	Nuclear	Cytoplasmic	Nuclear	Nuclear	Extracellular	:	0.510578	0.238102	1.35901	0.0138762	0.123278	0.0165566	0.0763736	0.591383	0.0348466	0.128934	0.049811	1.85725	Nuclear	Bo2g096110.1
#109	Cytoplasmic	Cytoplasmic	Cytoplasmic	Cytoplasmic	Cytoplasmic	:	0.0590616	0.0181706	3.3686	0.00526861	0.0542698	0.0579719	0.023635	0.749977	0.268091	0.279174	0.0133175	0.102467	Cytoplasmic	Bo5g133060.1
#110	Cytoplasmic	Nuclear	Cytoplasmic	Mitochondrial	Mitochondrial	:	0.119323	0.361152	1.36469	0.0150203	0.0216478	0.0925031	0.0189546	1.50152	0.468861	0.126448	0.0389104	0.870973	Mitochondrial	Bo8g065930.1
#111	Extracellular	Extracellular	Nuclear	Nuclear	Nuclear	:	1.90909	0.53806	0.185793	0.0076668	0.0444111	0.0176217	0.0609269	0.0586445	0.0374514	0.0343165	0.0393925	2.06662	Nuclear	Bo1g040320.1
#112	Cytoplasmic	Cytoplasmic	Nuclear	Cytoplasmic	Cytoplasmic	:	0.0733612	0.0578495	2.60163	0.0222781	0.0154293	0.0905325	0.0245252	0.297398	0.398342	0.133543	0.0254845	1.25963	Cytoplasmic	Bo5g136760.1
#113	Cytoplasmic	Cytoplasmic	Cytoplasmic	Cytoplasmic	Cytoplasmic	:	0.0122705	0.0298319	3.75069	0.00928009	0.0147254	0.0128342	0.00222046	0.162898	0.09804	0.046126	0.00294907	0.858138	Cytoplasmic	Bo1g040010.1
#114	Cytoplasmic	Cytoplasmic	Cytoplasmic	Cytoplasmic	Cytoplasmic	:	0.339979	0.0672656	3.02922	0.00626642	0.158487	0.0880375	0.0223757	0.246699	0.192562	0.180352	0.0774656	0.591292	Cytoplasmic	Bo3g018060.1
#115	Cytoplasmic	Cytoplasmic	Mitochondrial	Cytoplasmic	Cytoplasmic	:	0.110942	0.069449	2.43588	0.0122019	0.0436642	0.0447992	0.03922	1.22733	0.19266	0.237742	0.0159303	0.57019	Cytoplasmic	Bo3g003410.1
#116	Cytoplasmic	Cytoplasmic	Cytoplasmic	Cytoplasmic	Cytoplasmic	:	0.0717727	0.0164936	3.55698	0.0105835	0.651076	0.122106	0.0143304	0.0963893	0.0820571	0.0287284	0.0451206	0.304361	Cytoplasmic	Bo2g092490.1
#117	Cytoplasmic	Cytoplasmic	Nuclear	Cytoplasmic	Cytoplasmic	:	0.111586	0.0219723	2.99429	0.0286167	0.0298443	0.0132433	0.0117018	0.11489	0.0676666	0.123185	0.0192752	1.46373	Cytoplasmic	Bo5g116730.1
#118	Cytoplasmic	Cytoplasmic	Extracellular	Mitochondrial	Cytoplasmic	:	0.843612	0.233135	2.06058	0.015532	0.0622923	0.0728515	0.0754726	0.70719	0.333629	0.155401	0.0460792	0.394227	Cytoplasmic	Bo3g147550.1
#119	Cytoplasmic	Cytoplasmic	Nuclear	Cytoplasmic	Cytoplasmic	:	0.13758	0.124531	2.69184	0.0155894	0.026269	0.0629745	0.0360119	0.676973	0.177928	0.341424	0.0184143	0.690464	Cytoplasmic	Bo8g114520.1
#120	Cytoplasmic	Cytoplasmic	Cytoplasmic	Cytoplasmic	Cytoplasmic	:	0.0307033	0.0319239	4.00872	0.00569807	0.0491101	0.0419332	0.00444953	0.0979523	0.0692337	0.0560336	0.00418337	0.60006	Cytoplasmic	Bo1g040000.1
#121	Nuclear	Cytoplasmic	Cytoplasmic	Cytoplasmic	Cytoplasmic	:	0.243972	0.392065	2.5233	0.0093556	0.073393	0.100912	0.0351767	0.329727	0.131523	0.149157	0.0550397	0.956375	Cytoplasmic	Bo8g115630.1
#122	Cytoplasmic	Cytoplasmic	Cytoplasmic	Extracellular	Cytoplasmic	:	1.10919	0.287684	1.88113	0.0165328	0.0980339	0.087195	0.0833436	0.52083	0.248623	0.133128	0.0970774	0.437232	Cytoplasmic	Bo5g062250.1
#123	Cytoplasmic	Nuclear	Cytoplasmic	Cytoplasmic	Cytoplasmic	:	0.299491	0.0421471	2.74352	0.0084556	0.0251675	0.0109345	0.0597433	0.698616	0.106628	0.190799	0.0279787	0.786516	Cytoplasmic	Bo4g115410.1
#124	Nuclear	Cytoplasmic	Nuclear	Nuclear	Extracellular	:	0.669057	0.316933	0.939787	0.0165663	0.0462917	0.117638	0.0260352	0.48807	0.38086	0.0534316	0.0240501	1.92128	Nuclear	Bo1g023950.1
#125	Cytoplasmic	Extracellular	Nuclear	Mitochondrial	Cytoplasmic	:	1.19274	0.146916	1.64414	0.00759129	0.0615794	0.174575	0.0209856	0.571651	0.319559	0.0438841	0.00944678	0.806934	Cytoplasmic	Bo3g019590.1
#126	Nuclear	Nuclear	Nuclear	Cytoplasmic	Cytoplasmic	:	0.0876219	0.29507	1.94149	0.0112936	0.123519	0.231025	0.0143816	0.15351	0.376878	0.0561619	0.034508	1.67454	Cytoplasmic	Bo2g028460.1
#127	Nuclear	Mitochondrial	Extracellular	Extracellular	Nuclear	:	1.21722	0.355247	0.993301	0.0118827	0.0539297	0.0454604	0.122241	0.668497	0.170475	0.117907	0.0445493	1.19929	Extracellular	Bo4g105110.1
#128	Cytoplasmic	Cytoplasmic	Cytoplasmic	Cytoplasmic	Cytoplasmic	:	0.0730324	0.0516356	3.50814	0.00527858	0.0508364	0.0201636	0.00743205	0.14639	0.12442	0.015213	0.0478957	0.949562	Cytoplasmic	Bo2g050520.1
#129	Nuclear	Nuclear	Nuclear	PlasmaMembrane	Nuclear	:	0.156237	0.797684	0.727828	0.0461527	0.0318522	0.250533	0.0181273	0.39253	0.087033	0.0447658	0.0110896	2.43617	Nuclear	Bo4g001040.1
#130	Extracellular	Extracellular	Nuclear	Cytoplasmic	Nuclear	:	0.82979	0.356169	1.46449	0.0237106	0.0407095	0.0675241	0.101446	0.568563	0.235673	0.0795006	0.197987	1.03444	Cytoplasmic	Bo1g023960.1
#131	Chloroplast	Cytoplasmic	Cytoplasmic	Cytoplasmic	Cytoplasmic	:	0.0538733	0.0203215	2.50341	0.00616599	0.0155137	0.0199422	0.0300504	0.767437	0.726954	0.121712	0.0202014	0.714414	Cytoplasmic	Bo3g032300.1
#132	Cytoplasmic	Cytoplasmic	Cytoplasmic	Mitochondrial	Cytoplasmic	:	0.0258123	0.0233142	2.59643	0.0212893	0.0126622	0.0210597	0.00910853	1.38443	0.159143	0.160179	0.00552543	0.581044	Cytoplasmic	Bo4g173550.1
#133	Cytoplasmic	Cytoplasmic	Cytoplasmic	Cytoplasmic	Cytoplasmic	:	0.0548782	0.0103	3.42966	0.0129371	0.0518634	0.0121804	0.00277791	0.322379	0.0320867	0.0168217	0.00239908	1.05172	Cytoplasmic	Bo9g113850.1
#134	Cytoplasmic	Extracellular	Cytoplasmic	Cytoplasmic	Mitochondrial	:	0.589296	0.139044	1.89072	0.0128427	0.0835026	0.0414376	0.420555	0.708141	0.105808	0.111968	0.0374304	0.859253	Cytoplasmic	Bo1g054890.1
#135	Chloroplast	Extracellular	Extracellular	Extracellular	Extracellular	:	1.3517	0.578514	0.500457	0.0218509	0.0651103	0.0349023	0.124346	0.706309	0.816906	0.105828	0.188737	0.505337	Extracellular	Bo1g100020.1
#136	Cytoplasmic	Chloroplast	PlasmaMembrane	Cytoplasmic	Cytoplasmic	:	0.246319	1.06318	1.34217	0.0164196	0.0522324	0.074643	0.0592873	0.685319	0.402338	0.173377	0.0437788	0.840936	Cytoplasmic	Bo00640s020.1
#137	Cytoplasmic	Cytoplasmic	Cytoplasmic	Mitochondrial	Cytoplasmic	:	0.0229906	0.0326097	2.82397	0.016527	0.0136228	0.0207455	0.00836579	0.900521	0.110772	0.125055	0.00711538	0.917704	Cytoplasmic	Bo4g173560.1
#138	Cytoplasmic	Cytoplasmic	Nuclear	Cytoplasmic	Cytoplasmic	:	0.159241	0.0733464	2.93509	0.0138826	0.100545	0.025485	0.0544251	0.206784	0.0916916	0.108845	0.0327584	1.1979	Cytoplasmic	Bo02461s010.1
#139	Nuclear	Cytoplasmic	Cytoplasmic	Cytoplasmic	Nuclear	:	0.132088	0.0409881	2.45976	0.00795524	0.0919179	0.0663449	0.00832991	0.287396	0.0464588	0.0481533	0.0106826	1.79993	Cytoplasmic	Bo9g006260.1
#140	Cytoplasmic	Cytoplasmic	Cytoplasmic	Cytoplasmic	Cytoplasmic	:	0.140772	0.182752	3.39241	0.00478146	0.0212038	0.269626	0.00393985	0.08089	0.36882	0.0231892	0.010694	0.500924	Cytoplasmic	Bo9g005860.1
#141	Cytoplasmic	Cytoplasmic	Cytoplasmic	Cytoplasmic	Cytoplasmic	:	0.065077	0.0104804	4.30909	0.00550969	0.207718	0.0228896	0.00228345	0.0865406	0.0307181	0.0354497	0.00257655	0.221668	Cytoplasmic	Bo1g031790.1
#142	Cytoplasmic	Cytoplasmic	Cytoplasmic	Nuclear	Cytoplasmic	:	0.477108	0.0178562	3.0629	0.00706963	0.102577	0.0142079	0.0568894	0.121141	0.0893735	0.0636263	0.123905	0.863349	Cytoplasmic	Bo5g085200.1
#143	Nuclear	Extracellular	Extracellular	Cytoplasmic	Cytoplasmic	:	1.12172	0.0640424	1.8699	0.0070014	0.0288601	0.0162944	0.0357417	0.53725	0.164129	0.0738353	0.0289649	1.05227	Cytoplasmic	Bo00852s020.1
#144	PlasmaMembrane	PlasmaMembrane	Extracellular	PlasmaMembrane	PlasmaMembrane	:	0.593329	3.23943	0.358377	0.00926868	0.189661	0.0785615	0.0195407	0.13382	0.173559	0.0904576	0.0145436	0.0994523	PlasmaMembrane	Bo2g067970.1
#145	ER	Cytoplasmic	Cytoplasmic	Nuclear	Nuclear	:	0.0321631	0.0165195	2.21564	0.0123461	0.347003	0.0876248	0.0232407	0.264405	0.405066	0.121846	0.18404	1.2901	Cytoplasmic	Bo9g006220.1
#146	Cytoplasmic	Cytoplasmic	Cytoplasmic	Cytoplasmic	Cytoplasmic	:	0.0781431	0.150267	3.66256	0.00419941	0.0451019	0.0280144	0.00471167	0.378719	0.196389	0.0640584	0.024647	0.363188	Cytoplasmic	Bo1g131110.1
#147	Cytoplasmic	Cytoplasmic	Cytoplasmic	Cytoplasmic	Cytoplasmic	:	0.0299426	0.0385888	3.74093	0.00216102	0.0609294	0.0412002	0.00510587	0.274496	0.123571	0.0602385	0.00923303	0.613599	Cytoplasmic	Bo1g127350.1
#148	Mitochondrial	Mitochondrial	Extracellular	Extracellular	PlasmaMembrane	:	1.37696	0.631208	0.36163	0.0159596	0.300147	0.0414375	0.30419	1.27063	0.320616	0.0683701	0.137116	0.171736	Extracellular	Bo5g050640.1
#149	Cytoplasmic	Cytoplasmic	Cytoplasmic	Cytoplasmic	Cytoplasmic	:	0.149283	0.0223168	3.54865	0.00894627	0.479537	0.111798	0.0239536	0.141458	0.0841641	0.0374932	0.0454169	0.346987	Cytoplasmic	Bo6g083360.1
#150	Cytoplasmic	Cytoplasmic	Cytoplasmic	Cytoplasmic	Cytoplasmic	:	0.20979	0.205544	3.09498	0.00750505	0.053955	0.0808245	0.0240808	0.146603	0.185736	0.160816	0.0364133	0.793754	Cytoplasmic	Bo8g002890.1
#151	Cytoplasmic	Cytoplasmic	Nuclear	Cytoplasmic	Cytoplasmic	:	0.105508	0.0348529	2.98651	0.00322503	0.0686958	0.0302822	0.0198332	0.399591	0.120604	0.0528575	0.0194829	1.15856	Cytoplasmic	Bo1g107080.1
#152	Cytoplasmic	Cytoplasmic	Cytoplasmic	Cytoplasmic	Cytoplasmic	:	0.139092	0.061286	2.63164	0.00627496	0.17635	0.0527707	0.0386837	0.658737	0.283951	0.0900781	0.0250638	0.83607	Cytoplasmic	Bo4g032300.1
#153	PlasmaMembrane	PlasmaMembrane	PlasmaMembrane	Extracellular	PlasmaMembrane	:	0.619	3.1361	0.134532	0.00547948	0.193747	0.0158582	0.0655325	0.479685	0.125464	0.0480789	0.0527947	0.123727	PlasmaMembrane	Bo3g155780.1
#154	Cytoplasmic	Cytoplasmic	Cytoplasmic	Cytoplasmic	Cytoplasmic	:	0.268948	0.290202	3.38291	0.0155755	0.0597788	0.0390754	0.0171872	0.223845	0.252568	0.116982	0.0183682	0.314563	Cytoplasmic	Bo1g087630.1
#155	Mitochondrial	Mitochondrial	PlasmaMembrane	Peroxisomal	Mitochondrial	:	0.227987	0.589158	0.789708	0.00987787	0.0439095	0.0322433	0.0563313	2.07519	0.135596	0.34429	0.0138649	0.681842	Mitochondrial	Bo3g162410.1
#156	Nuclear	Cytoplasmic	Cytoplasmic	ER	Cytoplasmic	:	0.554586	0.161276	2.04612	0.0130203	0.297163	0.114762	0.0665864	0.367581	0.116154	0.0902839	0.106009	1.06646	Cytoplasmic	Bo2g007530.1
#157	Nuclear	Nuclear	Nuclear	Chloroplast	Extracellular	:	0.744883	0.1392	0.200873	0.00458001	0.0072558	0.0120269	0.0101112	0.333057	0.424751	0.0151192	0.0440991	3.06404	Nuclear	Bo8g032280.1
#158	Cytoplasmic	Mitochondrial	Mitochondrial	Mitochondrial	Mitochondrial	:	0.0969663	0.081045	1.28343	0.0105581	0.0478237	0.0229129	0.0628351	2.37737	0.248718	0.0497789	0.103845	0.614714	Mitochondrial	Bo5g015150.1
#159	Cytoplasmic	Cytoplasmic	Nuclear	Cytoplasmic	Cytoplasmic	:	0.0294565	0.0179699	2.94099	0.00336275	0.0365362	0.0435683	0.00528263	0.283831	0.00987088	0.0116721	0.0109454	1.60652	Cytoplasmic	Bo01589s010.1
#160	Chloroplast	Mitochondrial	PlasmaMembrane	Extracellular	Mitochondrial	:	0.791247	0.683382	0.638739	0.0126596	0.0711258	0.0185634	0.0985785	1.28032	1.02272	0.186192	0.0686038	0.12787	Mitochondrial	Bo4g192940.1
#161	Chloroplast	Chloroplast	Nuclear	Nuclear	Mitochondrial	:	0.405945	0.179848	0.378347	0.0181871	0.0979452	0.0305569	0.17835	1.46435	1.09879	0.0816844	0.176089	0.88991	Mitochondrial	Bo9g104660.1
#162	Cytoplasmic	Cytoplasmic	Cytoplasmic	Cytoplasmic	Cytoplasmic	:	0.169281	0.0830416	2.49354	0.0095054	0.0344824	0.0454493	0.0386224	1.08773	0.289555	0.120801	0.0229838	0.605005	Cytoplasmic	Bo2g159320.1
#163	Cytoplasmic	Cytoplasmic	Cytoplasmic	Cytoplasmic	Cytoplasmic	:	0.0310897	0.00521719	4.07877	0.0100542	0.0735486	0.0176098	0.00703262	0.160708	0.0267505	0.0266683	0.00985187	0.552697	Cytoplasmic	Bo4g092860.1
#164	Cytoplasmic	Cytoplasmic	Cytoplasmic	Mitochondrial	Cytoplasmic	:	0.0215994	0.041744	2.47299	0.019637	0.00956534	0.0133697	0.0109697	1.31518	0.177965	0.145387	0.00711835	0.764473	Cytoplasmic	Bo4g173530.1
#165	Cytoplasmic	Cytoplasmic	Cytoplasmic	Cytoplasmic	Cytoplasmic	:	0.0637504	0.00816927	4.05453	0.00454866	0.120856	0.0254141	0.00290392	0.190431	0.0881024	0.0835134	0.0200193	0.337756	Cytoplasmic	Bo7g100840.1
#166	Cytoplasmic	Cytoplasmic	Cytoplasmic	Nuclear	Cytoplasmic	:	0.0583526	0.0414039	3.08294	0.0302362	0.0489127	0.0133896	0.0150884	0.115177	0.0506597	0.100848	0.028283	1.41471	Cytoplasmic	Bo5g116780.1
#167	Nuclear	Cytoplasmic	Cytoplasmic	Cytoplasmic	Cytoplasmic	:	0.0801139	0.0190986	3.19167	0.0107934	0.0394871	0.00982326	0.00950494	0.14518	0.0427493	0.0484154	0.00455759	1.39861	Cytoplasmic	Bo3g015180.1
#168	Cytoplasmic	Cytoplasmic	Nuclear	Cytoplasmic	Cytoplasmic	:	0.0436922	0.0133826	3.17951	0.00433934	0.0610967	0.0157788	0.00511519	0.387686	0.0682407	0.0457116	0.0114755	1.16398	Cytoplasmic	Bo5g101050.1
#169	Cytoplasmic	Cytoplasmic	Cytoplasmic	Cytoplasmic	Cytoplasmic	:	0.07651	0.0626615	3.51386	0.00372108	0.22119	0.0279234	0.010906	0.256962	0.156531	0.0662192	0.0395255	0.563986	Cytoplasmic	Bo1g128350.1
#170	Chloroplast	Cytoplasmic	Cytoplasmic	Nuclear	Nuclear	:	0.3392	0.213816	1.5168	0.00963075	0.0204036	0.0339131	0.0296255	0.637153	0.879193	0.0838349	0.0543633	1.18206	Cytoplasmic	Bo4g014750.1
#171	Cytoplasmic	Cytoplasmic	Cytoplasmic	Cytoplasmic	Cytoplasmic	:	0.0971144	0.0420683	3.26882	0.00849032	0.1899	0.0854585	0.0133187	0.30593	0.524823	0.172724	0.094745	0.196606	Cytoplasmic	Bo1g136160.1
#172	Nuclear	Cytoplasmic	Cytoplasmic	Nuclear	Nuclear	:	0.365638	0.494717	1.65037	0.0137902	0.0560986	0.122797	0.0814317	0.169245	0.137872	0.150926	0.0394428	1.71767	Nuclear	Bo9g103610.1
#173	Nuclear	Cytoplasmic	Nuclear	Cytoplasmic	Cytoplasmic	:	0.125236	0.0218626	2.98522	0.0276735	0.0343164	0.0130448	0.0129977	0.127348	0.0708724	0.115206	0.0196237	1.4466	Cytoplasmic	Bo5g116770.1
#174	Nuclear	PlasmaMembrane	Cytoplasmic	PlasmaMembrane	Nuclear	:	0.645445	0.678469	1.14693	0.0113582	0.155761	0.0811942	0.075525	0.145958	0.0687663	0.0909669	0.0706014	1.82902	Nuclear	Bo2g048220.1
#175	Cytoplasmic	Cytoplasmic	Cytoplasmic	Cytoplasmic	Cytoplasmic	:	0.0835923	0.0343043	3.8146	0.00591671	0.264007	0.0427224	0.00777804	0.262296	0.188848	0.094664	0.0312274	0.170043	Cytoplasmic	Bo5g126900.1
#176	Nuclear	Extracellular	Nuclear	Cytoplasmic	Extracellular	:	1.63382	0.167001	0.88827	0.00994124	0.0275785	0.0360237	0.0847669	0.107205	0.0491981	0.0783355	0.0274026	1.89046	Nuclear	Bo3g018080.1
#177	Cytoplasmic	Cytoplasmic	Cytoplasmic	Cytoplasmic	Cytoplasmic	:	0.122932	0.0499495	3.71687	0.00734642	0.0382186	0.100546	0.0615867	0.285606	0.166184	0.283794	0.0278613	0.139108	Cytoplasmic	Bo3g065190.1
#178	Lysosomal	Nuclear	Nuclear	Peroxisomal	Mitochondrial	:	0.559964	0.245695	0.683083	0.0200967	0.0568854	0.0337857	0.522205	0.929478	0.10292	0.573679	0.0282475	1.24396	Nuclear	Bo8g105980.1
#179	PlasmaMembrane	Cytoplasmic	Nuclear	Cytoplasmic	Nuclear	:	0.214206	0.710097	1.87431	0.0276333	0.0241236	0.0554609	0.0216592	0.648673	0.273405	0.0740517	0.0442039	1.03217	Cytoplasmic	Bo7g107340.1
