# Supplementary material for: Genome-Wide Identification and Expression Profiling of 2OGD Superfamily Genes from Three Brassica Plants
Source: Genes (Basel). 2021 Sep 10;12(9):1399. doi: 10.3390/genes12091399 (PMC8465909; doi:10.3390/genes12091399)
Supplement: Supplementary file 1 [file genes-12-01399-s001.zip › Supplementary_Table_S5.xlsx]

## Sheet: S5
Supplementary Table S5 The function prediction of 2OGD superfamily members in three Brassica plants
function	enzyme name	abbreviation	species	Accession ID	homologous gene	reference
biosynthesis of gibberellin	gibberellin 3-beta-dioxygenase	AtGA3ox1	Arabidopsis thaliana	At1g15550	BnaA06g10250D	Chiang HH, Hwang I, Goodman HM. (1995) Isolation of the Arabidopsis GA4 locus.Plant Cell. 7(2):195-201. Williams J, Phillips AL, Gaskin P, Hedden P. (1998) Function and substrate specificity of the gibberellin 3beta-hydroxylase encoded by the Arabidopsis GA4 gene. Plant Physiol. 1998 Jun;117(2):559-63.
					BnaA09g57140D
					BnaC05g11920D
					BnaC08g38810D
					Bra026122.1
					Bra026757.1
					Bo5g021060.1
					Bo8g105980.1
	gibberellin 3-beta-dioxygenase	AtGA3ox2	Arabidopsis thaliana	At1g80340	Bra008480.1	Yamaguchi S, Smith MW, Brown RG, Kamiya Y, Sun T. (1998) Phytochrome regulation and differential expression of gibberellin 3beta-hydroxylase genes in germinating Arabidopsis seeds. Plant Cell. 10(12):2115-26.
					BnaA02g19810D
					BnaC02g23180D
	gibberellin 3 beta-hydroxylase	AtGA3ox3	Arabidopsis thaliana	At4g21690	BnaA08g09590D	Hedden P, Phillips AL, Rojas MC, Carrera E, Tudzynski B. (2001) Gibberellin Biosynthesis in Plants and Fungi: A Case of Convergent Evolution? J Plant Growth Regul. 20(4):319-331.
					BnaC03g64000D
					Bra020909.1
					Bo3g162410.1
	gibberellin 3 beta-hydroxylase	AtGA3ox4	Arabidopsis thaliana	At1g80330	BnaA02g19820D	Lester DR, Phillips A, Hedden P, Andersson I. (2005) Purification and kinetic studies of recombinant gibberellin dioxygenases. BMC Plant Biology 5:19
					BnaC02g23190D
					Bra008481.1
					Bo2g096100.1
Gibberellin catabolism	gibberellin 20-oxidase	AtGA20ox1	Arabidopsis thaliana	At4g25420	BnaA01g35230D	Xu YL, Li L, Wu K, Peeters AJ, Gage DA, Zeevaart JA. (1995) The GA5 locus of Arabidopsis thaliana encodes a multifunctional gibberellin 20-oxidase: molecular cloning and functional expression. Proc Natl Acad Sci U S A. 92(14):6640-4.
					BnaA03g47400D
					BnaC01g17380D
					BnaC07g39650D
					Bra013890.1
					Bra019165.1
					Bo1g040150.1
					Bo7g110300.1
	gibberellin 20-oxidase	AtGA20ox2	Arabidopsis thaliana	At5g51810	BnaA02g11210D	Phillips AL, Ward DA, Uknes S, Appleford NE, Lange T, Huttly AK, Gaskin P, Graebe JE, Hedden P. (1995) Isolation and expression of three gibberellin 20-oxidase cDNA clones from Arabidopsis. Plant Physiol. 108(3):1049-57
					BnaA10g07740D
					BnaC02g15510D
					BnaC09g28120D
					BnaC09g28130D
					Bra022565.1
					Bra028277.1
					Bo2g048220.1
					Bo9g103610.1
	gibberellin 20-oxidase	AtGA20ox3	Arabidopsis thaliana	At5g07200	BnaA03g55500D	Phillips AL, Ward DA, Uknes S, Appleford NE, Lange T, Huttly AK, Gaskin P, Graebe JE, Hedden P. (1995) Isolation and expression of three gibberellin 20-oxidase cDNA clones from Arabidopsis. Plant Physiol. 108(3):1049-57
					BnaA10g23640D
					BnaAnng01990D
					BnaC02g01710D
					BnaC03g02920D
					BnaC09g48370D
					Bra005927.1
					Bra009285.1
					Bra028706.1
					Bo2g007530.1
					Bo3g004240.1
					Bo9g175240.1
	gibberellin 20-oxidase	AtGA20ox4	Arabidopsis thaliana	At1g60980		Hedden P, Phillips AL, Rojas MC, Carrera E, Tudzynski B. (2001) Gibberellin Biosynthesis in Plants and Fungi: A Case of Convergent Evolution? J Plant Growth Regul. 20(4):319-331.
	gibberellin 20-oxidase	AtGA20ox5	Arabidopsis thaliana	At1g44090	BnaA08g29880D	Hedden P, Phillips AL, Rojas MC, Carrera E, Tudzynski B. (2001) Gibberellin Biosynthesis in Plants and Fungi: A Case of Convergent Evolution? J Plant Growth Regul. 20(4):319-331.
					BnaCnng72000D
					Bra014019.1
					Bo6g080270.1
	carbon19-gibberellin 2-oxidase	AtGA2ox1	Arabidopsis thaliana	At1g78440	BnaA02g18900D	Thomas SG, Phillips AL, Hedden P. (1999) Molecular cloning and functional expression of gibberellin 2- oxidases, multifunctional enzymes involved in gibberellin deactivation .Proc Natl Acad Sci U S A. 96(8):4698-703.
					BnaA07g39200D
					BnaA07g39210D
					BnaC03g21150D
					BnaC03g21160D
					BnaC06g38910D
					BnaCnng35770D
					Bo2g093440.1
					Bo3g032250.1
					Bo3g032270.1
					Bo6g122040.1
					Bra008362.1
					Bra035037.1
	carbon19-gibberellin 2-oxidase	AtGA2ox2	Arabidopsis thaliana	At1g30040	BnaA07g07480D	Thomas SG, Phillips AL, Hedden P. (1999) Molecular cloning and functional expression of gibberellin 2- oxidases, multifunctional enzymes involved in gibberellin deactivation .Proc Natl Acad Sci U S A. 96(8):4698-703.
					BnaA08g17610D
					BnaA09g26500D
					BnaC03g59610D
					BnaC05g23000D
					BnaC07g09260D
					Bra010802.1
					Bra030187.1
					Bra032354.1
					Bo3g147550.1
					Bo5g062250.1
					Bo7g044790.1
	carbon19-gibberellin 2-oxidase	AtGA2ox3	Arabidopsis thaliana	At2g34555	BnaA03g15880D	Thomas SG, Phillips AL, Hedden P. (1999) Molecular cloning and functional expression of gibberellin 2- oxidases, multifunctional enzymes involved in gibberellin deactivation .Proc Natl Acad Sci U S A. 96(8):4698-703.
					BnaA04g20250D
					BnaA05g09290D
					BnaC03g19010D
					BnaC04g10690D
					Bra005415.1
					Bra021921.1
					Bo3g027760.1
					Bo4g039720.1
					Bo4g182720.1
	carbon19-gibberellin 2-oxidase	AtGA2ox4	Arabidopsis thaliana	At1g47990	BnaA05g17600D	Rieu I, Eriksson S, Powers SJ, Gong F, Griffiths J, Woolley L, Benlloch R, Nilsson O, Thomas SG, Hedden P, Phillips AL. (2008) Genetic analysis reveals that C19-GA 2-oxidation is a major gibberellin inactivation pathway in Arabidopsis. Plant Cell. 20(9):2420-36.
					BnaAnng21090D
					Bra032238.1
					Bo5g072380.1
	carbon19-gibberellin 2-oxidase	AtGA2ox6	Arabidopsis thaliana	At1g02400	BnaA08g27130D	Rieu I, Eriksson S, Powers SJ, Gong F, Griffiths J, Woolley L, Benlloch R, Nilsson O, Thomas SG, Hedden P, Phillips AL. (2008) Genetic analysis reveals that C19-GA 2-oxidation is a major gibberellin inactivation pathway in Arabidopsis. Plant Cell. 20(9):2420-36.
					BnaA10g01100D
					BnaC04g02480D
					BnaC05g01200D
					Bra030500.1
					Bra033324.1
					Bo4g014750.1
					Bo5g003140.1
	carbon20-gibberellin 2-oxidase	AtGA2ox7	Arabidopsis thaliana	At1g50960	BnaC05g27020D	Schomburg FM, Bizzell CM, Lee DJ, Zeevaart JA, Amasino RM. (2003) Overexpression of a novel class of gibberellin 2-oxidases decreases gibberellin levels and creates dwarf plants. Plant Cell. 15(1):151-63.
					Bo00640s020.1
	carbon20-gibberellin 2-oxidase	AtGA2ox8	Arabidopsis thaliana	At4g21200	BnaA01g11120D	Schomburg FM, Bizzell CM, Lee DJ, Zeevaart JA, Amasino RM. (2003) Overexpression of a novel class of gibberellin 2-oxidases decreases gibberellin levels and creates dwarf plants. Plant Cell. 15(1):151-63.
					BnaA08g09770D
					BnaAnng36120D
					BnaC01g12610D
					BnaC03g64300D
					BnaC03g64330D
					BnaC07g36630D
					Bra013512.1
					Bra020890.1
					Bra038780.1
					Bo1g023950.1
					Bo1g023960.1
					Bo3g162670.1
					Bo3g162680.1
					Bo7g107340.1
Glucosinolate metabolism	AOP1	AtAOP1	Arabidopsis thaliana Col	NM_116541 (At4g03070)	BnaA03g25870D	Kliebenstein, D. J., Lambrix, V. M., Reichelt, M., Gershenzon, J., & Mitchell-Olds, T. (2001). Gene duplication in the diversification of secondary metabolism: tandem 2-oxoglutarate-dependent dioxygenases control glucosinolate biosynthesis in Arabidopsis. Plant Cell, 13(3), 681–693.
					BnaC09g00440D
					Bra000847.1
					Bo9g006260.1
	AOP2	AtAOP2	Arabidopsis thaliana Cvi	AF417858(At4g03060)	BnaA09g01260D	Kliebenstein, D. J., Lambrix, V. M., Reichelt, M., Gershenzon, J., & Mitchell-Olds, T. (2001). Gene duplication in the diversification of secondary metabolism: tandem 2-oxoglutarate-dependent dioxygenases control glucosinolate biosynthesis in Arabidopsis. Plant Cell, 13(3), 681–693.
					BnaC02g26740D
					BnaC03g30450D
					BnaC09g00410D
					Bra000848.1
					Bra034180.1
					Bo9g006220.1
					Bo9g006240.1
	AOP3	AtAOP3	Arabidopsis thaliana Ler	AF417859(At4g03050)		Kliebenstein, D. J., Lambrix, V. M., Reichelt, M., Gershenzon, J., & Mitchell-Olds, T. (2001). Gene duplication in the diversification of secondary metabolism: tandem 2-oxoglutarate-dependent dioxygenases control glucosinolate biosynthesis in Arabidopsis. Plant Cell, 13(3), 681–693.
Coumarin biosynthesis	feruloyl-CoA 6'-hydroxylase	AtF6H2	Arabidopsis thaliana	At1g55290		Kai, K., Mizutani, M., Kawamura, N., Yamamoto, R., Tamai, M., Yamaguchi, H., Sakata, K., et al. (2008). Scopoletin is biosynthesized via ortho-hydroxylation of feruloyl CoA by a 2-oxoglutarate-dependent dioxygenase in Arabidopsis thaliana. Plant J, 55(6), 989–999. doi:10.1111/j.1365-313X.2008.03568.x
	feruloyl-CoA 6'-hydroxylase	AtF6H1	Arabidopsis thaliana	At3g13610	BnaA01g37310D	Kai, K., Mizutani, M., Kawamura, N., Yamamoto, R., Tamai, M., Yamaguchi, H., Sakata, K., et al. (2008). Scopoletin is biosynthesized via ortho-hydroxylation of feruloyl CoA by a 2-oxoglutarate-dependent dioxygenase in Arabidopsis thaliana. Plant J, 55(6), 989–999. doi:10.1111/j.1365-313X.2008.03568.x
					BnaA03g32900D
					BnaA05g25780D
					BnaC01g37530D
					BnaC03g38030D
					BnaC05g39690D
					Bra001513.1
					Bra027412.1
					Bo1g136160.1
					Bo3g065650.1
					Bo5g132290.1
	3-butenyl-glucosinolate 2-hydrozylase	AtGSLOH	Arabidopsis thaliana	At2g25450	BnaA03g15200D	Hansen BG, Kerwin RE, Ober JA, Lambrix VM, Mitchell-Olds T, Gershenzon J, Halkier BA, Kliebenstein DJ.A novel 2-oxoacid-dependent dioxygenase involved in the formation of the goiterogenic 2-hydroxybut-3-enyl glucosinolate and generalist insect resistance in Arabidopsis. Plant Physiol. 2008 Dec;148(4):2096-108
					BnaA03g15210D
					BnaA04g17880D
					BnaA04g17890D
					BnaC04g41490D
					BnaCnng70010D
					Bra021670.1
					Bra021671.1
					Bra022920.1
					Bo4g173530.1
					Bo4g173550.1
					Bo4g173560.1
Salicylic acid catabolism	Salicylic acid 3-hydroxylase	AtS3H	Arabidopsis thaliana	At4g10500	BnaA03g24410D	Zhang K, Halitschke R, Yin C, Liu C-J, Gan S-S. 2013. Salicylic acid 3-hydroxylase regulates Arabidopsis leaf longevity by mediating salicylic acid catabolism. Proc Natl Acad Sci USA.
					Bra000713.1
					Bo3g044790.1
Flavonoid metabolism	flavonol synthase 1	AtAtFLS1	Arabidopsis thaliana	At5g08640	BnaA10g22800D	Wisman E, Hartmann U, Sagasser M, Baumann E, Palme K, Hahlbrock K, Saedler H, Weisshaar B. (1998) Knock-out mutants from an En-1 mutagenized Arabidopsis thaliana population generate phenylpropanoid biosynthesis phenotypes. Proc Natl Acad Sci U S A. 95(21):12432-7.
					BnaC09g47360D
					Bra009358.1
					Bo9g174290.1
	flavonol synthase 3	AtAtFLS3	Arabidopsis thaliana	At5g63590	BnaA06g22750D	Preuss A, Stracke R, Weisshaar B, Hillebrecht A, Matern U, Martens S. (2009) Arabidopsis thaliana expresses a second functional flavonol synthase. FEBS Lett. 583(12):1981-6.
					BnaC03g50740D
					BnaC09g05980D
					Bra038648.1
					Bo3g103260.1
					Bo9g017770.1
	flavonol synthase 5 (inactive)	AtAtFLS5	Arabidopsis thaliana	At5g63600		Preuss A, Stracke R, Weisshaar B, Hillebrecht A, Matern U, Martens S. (2009) Arabidopsis thaliana expresses a second functional flavonol synthase. FEBS Lett. 583(12):1981-6.
	anthocyanidin synthase	AtLDOX	Arabidopsis thaliana	At4g22880	BnaA01g12530D	Wilmouth RC, Turnbull JJ, Welford RW, Clifton IJ, Prescott AG, Schofield CJ. (2002) Structure and mechanism of anthocyanidin synthase from Arabidopsis thaliana. Structure. 10(1):93-103.
					BnaA03g45610D
					BnaC01g14310D
					BnaC07g37670D
					Bra013652.1
					Bra019350.1
					Bo1g031790.1
					Bo7g108300.1
Ethylene biosynthesis	ACC oxidase	AtAtACO4	Arabidopsis thaliana	At1g05010	BnaAnng12450D	Hudgins JW, Ralph SG, Franceschi VR, Bohlmann J. (2006) Ethylene in induced conifer defense: cDNA cloning, protein expression, and cellular and subcellular localization of 1-aminocyclopropane-1-carboxylate oxidase in resin duct and phenolic parenchyma cells. Planta. 224(4):865-77.
					BnaC05g03040D
					Bra015380.1
					Bo5g005140.1
	ACC oxidase	AtAtACO3	Arabidopsis thaliana	At1g12010	BnaAnng21950D	Hudgins JW, Ralph SG, Franceschi VR, Bohlmann J. (2006) Ethylene in induced conifer defense: cDNA cloning, protein expression, and cellular and subcellular localization of 1-aminocyclopropane-1-carboxylate oxidase in resin duct and phenolic parenchyma cells. Planta. 224(4):865-77.
					BnaC08g41620D
					Bra019734.1
					Bra031798.1
					Bo5g017350.1
					Bo8g108490.1
	ACC oxidase	AtAtACO2	Arabidopsis thaliana	At1g62380	BnaA03g60430D	Raz,V. and Ecker,J.R. (1999) Regulation of differential growth in the apical hook of Arabidopsis. Development 126 (16), 3661-3668
					BnaA09g13300D
					BnaC04g19630D
					BnaC09g13570D
					Bra027049.1
					Bra034504.1
					Bo4g092860.1
					Bo9g037370.1
	ACC oxidase	AtAtACO5	Arabidopsis thaliana	At1g77330	BnaA02g18450D	Hudgins JW, Ralph SG, Franceschi VR, Bohlmann J. (2006) Ethylene in induced conifer defense: cDNA cloning, protein expression, and cellular and subcellular localization of 1-aminocyclopropane-1-carboxylate oxidase in resin duct and phenolic parenchyma cells. Planta. 224(4):865-77.
					BnaA07g33490D
					BnaAnng41480D
					BnaC06g38060D
					BnaCnng09750D
					Bra003687.1
					Bra008302.1
					Bra015675.1
					Bo2g092490.1
					Bo3g019590.1
					Bo6g083360.1
	ACC oxidase	AtAtACO1	Arabidopsis thaliana	At2g19590	BnaA09g44060D	Hudgins JW, Ralph SG, Franceschi VR, Bohlmann J. (2006) Ethylene in induced conifer defense: cDNA cloning, protein expression, and cellular and subcellular localization of 1-aminocyclopropane-1-carboxylate oxidase in resin duct and phenolic parenchyma cells. Planta. 224(4):865-77.
					BnaC08g36640D
					BnaCnng33000D
					BnaCnng67880D
					Bra031090.1
					Bo01589s010.1
					Bo8g102640.1
