# Supplementary material for: Genome-Wide Identification and Expression Profiling of 2OGD Superfamily Genes from Three Brassica Plants
Source: Genes (Basel). 2021 Sep 10;12(9):1399. doi: 10.3390/genes12091399 (PMC8465909; doi:10.3390/genes12091399)
Supplement: Supplementary file 1 [file genes-12-01399-s001.zip › Supplementary_Table_S6.xlsx]

## Sheet: S6
Supplementary Table S6 Arabidopsis thaliana 2OGD gene alias comparison
Gene id	Aliases
At1g02400	GA2OX6
At1g03400	At1g03400
At1g03410	2A6
At1g04350	At1g04350
At1g04380	At1g04380
At1g05010	ACO4
At1g06620	At1g06620
At1g06640	At1g06640
At1g06645	At1g06645
At1g06650	At1g06650
At1g11780	At1g11780
At1g12010	At1g12010
At1g14120	At1g14120
At1g14130	At1g14130
At1g14710	At1g14710
At1g15540	At1g15540
At1g15550	GA3OX1
At1g17010	At1g17010
At1g17020	SRG1
At1g20270	P4H3
At1g22950	At1g22950
At1g28030	At1g28030
At1g30040	GA2OX2
At1g31600	At1g31600
At1g35190	At1g35190
At1g44090	GA20OX5
At1g47990	GA2OX4
At1g48980	At1g48980
At1g49390	At1g49390
At1g50960	GA2OX7
At1g52790	At1g52790
At1g52800	At1g52800
At1g52820	At1g52820
At1g55290	F6'H2
At1g60980	GA20OX4
At1g62380	ACO2
At1g68080	At1g68080
At1g77330	At1g77330
At1g78440	GA2OX1
At1g78550	At1g78550
At1g80320	At1g80320
At1g80330	GA3OX4
At1g80340	GA3OX2
At2g06960	At2g06960
At2g17720	P4H5
At2g17970	At2g17970
At2g19590	ACO1
At2g22260	ALKBH2
At2g23096	P4H13
At2g25450	GSL-OH
At2g30830	At2g30830
At2g30840	At2g30840
At2g34555	GA2OX3
At2g36690	At2g36690
At2g38240	At2g38240
At2g43080	P4H1
At2g44800	At2g44800
At2g48080	At2g48080
At3g06300	P4H2
At3g11180	At3g11180
At3g12900	At3g12900
At3g13610	F6'H1
At3g14140	At3g14140
At3g14160	At3g14160
At3g19000	At3g19000
At3g19010	At3g19010
At3g21420	At3g21420
At3g28480	P4H7
At3g28490	P4H6
At3g46480	At3g46480
At3g46490	At3g46490
At3g46500	At3g46500
At3g47190	At3g47190
At3g49620	DIN11
At3g49630	At3g49630
At3g50210	At3g50210
At3g51240	F3H
At3g55970	ATJRG21
At3g60290	At3g60290
At3g61400	At3g61400
At3g63290	At3g63290
At4g02485	At4g02485
At4g02940	At4g02940
At4g03050	AOP3
At4g03060	AOP2
At4g03070	AOP1
At4g10490	At4g10490
At4g10500	At4g10500
At4g16330	At4g16330
At4g16765	At4g16765
At4g16770	At4g16770
At4g20350	At4g20350
At4g21200	GA2OX8
At4g21690	GA3OX3
At4g22870	At4g22870
At4g22880	LDOX
At4g23340	At4g23340
At4g25300	At4g25300
At4g25310	At4g25310
At4g25420	GA20OX1
At4g25600	P4H12
At4g33910	P4H9
At4g35810	At4g35810
At4g35820	P4H11
At4g36090	At4g36090
At5g01780	At5g01780
At5g05600	At5g05600
At5g07200	GA20OX3
At5g07480	KUOX1
At5g08640	FLS1
At5g12270	At5g12270
At5g18900	P4H4
At5g20400	At5g20400
At5g20550	At5g20550
At5g24530	DMR6
At5g43440	At5g43440
At5g43450	At5g43450
At5g43935	FLS6
At5g51310	At5g51310
At5g51810	GA20OX2
At5g51880	At5g51880
At5g54000	At5g54000
At5g58660	At5g58660
At5g59530	At5g59530
At5g59540	At5g59540
At5g63580	FLS2
At5g63590	FLS3
At5g63595	FLS4
At5g63600	FLS5
At5g66060	P4H10
